# Supplementary material for: Validation of Novel Molecular Imaging Targets Identified by Functional Genomic mRNA Profiling to Detect Dysplasia in Barrett’s Esophagus
Source: Cancers (Basel). 2022 May 17;14(10):2462. doi: 10.3390/cancers14102462 (PMC9139936; doi:10.3390/cancers14102462)
Supplement: Supplementary file 1 [file cancers-14-02462-s001.zip]

Archive with 3 entries (3 files):
- cancers-1693895-supplementary.pdf
- Supplementary Table S1 (Cancers-1693895).xlsx
- Supplementary Table S3 (Cancers-1693895).xlsx
