# Supplementary material for: Validation of Novel Molecular Imaging Targets Identified by Functional Genomic mRNA Profiling to Detect Dysplasia in Barrett’s Esophagus
Source: Cancers (Basel). 2022 May 17;14(10):2462. doi: 10.3390/cancers14102462 (PMC9139936; doi:10.3390/cancers14102462)
Supplement: Supplementary file 1 [file cancers-14-02462-s001.zip › Supplementary Table S1 (Cancers-1693895).xlsx]

## Sheet: Sheet1
#	ESCEND #	EMR #	Lamel/coupe #	Pathology report	Age	Sex: Male: 1, Female 2
1	ESCEND 1	1	2	Adenocarcinoma	73	1
2	ESCEND 1	2	4	Metaplasia (no dysplasia)
3	ESCEND 2	2	3	Intestinal metaplasia + HGD	84	1
4	ESCEND 2	6	5	Adenocarcinoma
5	ESCEND 2	7	4	No metaplasia or dysplasia
6	ESCEND 3	1	3	adenocarcinoma	63	1
7	ESCEND 3	2	2	Metaplasia + LGD
8	ESCEND 3	3	5	Adenocarcinoma
9	ESCEND 3	4	4	Adenocarcinoma
10	ESCEND 3	7	2	no dysplasia
11	ESCEND 3	8	4	LGD + HGD
12	ESCEND 3	10	3	adenocarcinoma
13	ESCEND 4	1	3	Adenocarcinoma	69	2
14	ESCEND 4	2	4	Metaplasia + HGD
15	ESCEND 5	1	2	Adenocarcinoma	55	1
16	ESCEND 5	2	4	LGD
17	ESCEND 5	3	3	No metaplasia or dysplasia
18	ESCEND 6	1	5	HGD/Adenocarcinoma	68	2
19	ESCEND 6	2	2	Adenocarcinoma
20	ESCEND 6	3	3	HGD
21	ESCEND 7	1	4	Metaplasia (no dysplasia)	75	1
22	ESCEND 7	2	4	HGD
23	ESCEND 7	3	2	Metaplasia + LGD
24	ESCEND 7	4	3	HGD
25	ESCEND 7	6	2	LGD
26	ESCEND 7	8	3	Metaplasia (no dysplasia)
27	ESCEND 8	1	4	adenocarcinoma	75	2
28	ESCEND 8	2	1	Metaplasia + LGD
29	ESCEND 8	2	3	HGD
30	ESCEND 9	2	4	Adenocarcinoma	69	1
31	ESCEND 9	4	2	Metaplasia + LGD
32	ESCEND 9	5	4	Metaplasia + LGD
33	ESCEND 9	6	3	LGD + HGD
34	ESCEND 9	10	1	LGD + HGD
35	ESCEND 10	1	4	Adenocarcinoma (biopsy)	75	1
36	ESCEND 10	2	5	Adenocarcinoma
37	ESCEND 10	3	2	Metaplasia + LGD
38	ESCEND 10	4	3	Metaplasia + LGD
39	ESCEND 11	1	4	Adenocarcinoma	67	1
40	ESCEND 12	1	3	Adenocarcinoma	60	2
41	ESCEND 13	2	4	HGD	68	1
42	ESCEND 13	2	5	HGD
43	ESCEND 13	3	1	LGD
44	ESCEND 13	5	2	No metaplasia or dysplasia
45	ESCEND 14	1	1	Metaplasia	68	2
46	ESCEND 14	2	1	LGD
47	ESCEND 15	1	5	HGD	68	1
48	ESCEND 15	1	6	Adenocarcinoma
49	ESCEND 16	1	2	HGD	62	2
50	ESCEND 16	2	3	Metaplasia + LGD
51	ESCEND 17	1	2	Adenocarcinoma	72	1
52	ESCEND 17	1	4	Metaplasia + LGD
53	ESCEND 18	1	3	adenocarcinoma	71	1
54	ESCEND 19	1	4	Metaplasia (no dysplasia)	80	1
55	ESCEND 20	1	2	Adenocarcinoma	46	1
56	ESCEND 20	2	4	Adenocarcinoma
57	ESCEND 20	3	2	LGD
58	ESCEND 20	4	3	Adenocarcinoma
59	ESCEND 20	5	3	Adenocarcinoma
60	ESCEND 21	1	3	LGD + HGD	64	1
61	ESCEND 21	2	5	LGD + HGD
62	ESCEND 21	3	2	LGD + HGD	59	1
63	ESCEND 22	1	2	LGD + HGD
64	ESCEND 22	1	4	LGD + HGD
65	ESCEND 22	4	5	No metaplasia or dysplasia
66	ESCEND 23	1	1	Metaplasia (no dysplasia)	81	1
67	ESCEND 23	5	2	HGD/Adenocarcinoma
68	ESCEND 23	6	2	HGD/Adenocarcinoma
69	ESCEND 23	8	2	Metaplasia
70	ESCEND 23	9	2	Metaplasia
71	ESCEND 24	1	3	Adenocarcinoma	67	1
72	ESCEND 25	2	3	No metaplasia or dysplasia	58	1
73	ESCEND 25	2	4	No metaplasia or dysplasia
