# Supplementary material for: Validation of Novel Molecular Imaging Targets Identified by Functional Genomic mRNA Profiling to Detect Dysplasia in Barrett’s Esophagus
Source: Cancers (Basel). 2022 May 17;14(10):2462. doi: 10.3390/cancers14102462 (PMC9139936; doi:10.3390/cancers14102462)
Supplement: Supplementary file 1 [file cancers-14-02462-s001.zip › Supplementary Table S3 (Cancers-1693895).xlsx]

## Sheet: Meta-analysis "Liptak's trend m
Gene Symbol	Gene Title	Chromosomal Location	Entrez Gene	Sig. (2-tailed)
MGP	matrix Gla protein	chr12p12.3	4256	1.33239e-16
IGF2BP3	insulin-like growth factor 2 mRNA binding protein 3	chr7p11	10643	1.32447e-14
ADAP1	ArfGAP with dual PH domains 1	chr7p22.3	11033	7.38575e-14
ICA1	islet cell autoantigen 1, 69kDa	chr7p22	3382	9.57226e-14
ACOT8	acyl-CoA thioesterase 8	chr20q13.12	10005	1.05681e-13
IGFBP7	insulin-like growth factor binding protein 7	chr4q12	3490	1.13315e-13
GPR137B	G protein-coupled receptor 137B	chr1q42-q43	7107	2.06925e-13
TYROBP	TYRO protein tyrosine kinase binding protein	chr19q13.1	7305	2.19801e-13
GREM1	gremlin 1, DAN family BMP antagonist	chr15q13.3	26585	2.25064e-13
UBE2C	ubiquitin-conjugating enzyme E2C	chr20q13.12	11065	2.78346e-13
SPARC	secreted protein, acidic, cysteine-rich (osteonectin)	chr5q31.3-q32	6678	2.8036e-13
ENPEP	glutamyl aminopeptidase (aminopeptidase A)	chr4q25	2028	2.97662e-13
YWHAB	tyrosine 3-monooxygenase/tryptophan 5-monooxygenase activation protein, beta	chr20q13.1	7529	3.0423e-13
LTBP2	latent transforming growth factor beta binding protein 2	chr14q24	4053	3.68572e-13
SULF1	sulfatase 1	chr8q13.1	23213	3.93569e-13
GAST	gastrin	chr17q21	2520	4.05292e-13
FSTL1	follistatin-like 1	chr3q13.33	11167	4.68191e-13
LAMA4	laminin, alpha 4	chr6q21	3910	5.27021e-13
RAB40B	RAB40B, member RAS oncogene family	chr17q25.3	10966	5.89832e-13
MTMR11	myotubularin related protein 11	chr1q12-q21	10903	7.52129e-13
EIF3B	eukaryotic translation initiation factor 3, subunit B	chr7p22.3	8662	8.18907e-13
HS2ST1	heparan sulfate 2-O-sulfotransferase 1	chr1p22.3	9653	9.2268e-13
FOXA2	forkhead box A2	chr20p11	3170	1.28117e-12
ERBB3	v-erb-b2 avian erythroblastic leukemia viral oncogene homolog 3	chr12q13	2065	1.60875e-12
COL5A2	collagen, type V, alpha 2	chr2q14-q32	1290	2.03044e-12
PRKCI	protein kinase C, iota	chr3q26.3	5584	5.19585e-12
DDAH2	dimethylarginine dimethylaminohydrolase 2	chr6p21.3	23564	6.14149e-12
TNNC2	troponin C type 2 (fast)	chr20q12-q13.11	7125	6.33137e-12
DKK3	dickkopf WNT signaling pathway inhibitor 3	chr11p15.2	27122	6.7362e-12
GLS	glutaminase	chr2q32-q34	2744	1.05831e-11
FZD5	frizzled class receptor 5	chr2q33.3	7855	1.09207e-11
CXCL13	chemokine (C-X-C motif) ligand 13	chr4q21	10563	1.09523e-11
COL9A1	collagen, type IX, alpha 1	chr6q13	1297	1.22474e-11
BZW2	basic leucine zipper and W2 domains 2	chr7p21.1	28969	1.23949e-11
ADD3	adducin 3 (gamma)	chr10q25.2	120	1.34687e-11
SMAD6	SMAD family member 6	chr15q21-q22	4091	1.65722e-11
TTC30A	tetratricopeptide repeat domain 30A	chr2q31.2	92104	1.7179e-11
PSMB4	proteasome (prosome, macropain) subunit, beta type, 4	chr1q21	5692	5.64784e-11
C1orf27	chromosome 1 open reading frame 27	chr1q25	54953	6.78615e-11
ELF3	E74-like factor 3 (ets domain transcription factor, epithelial-specific )	chr1q32.2	1999	6.79584e-11
GFRA1	GDNF family receptor alpha 1	chr10q26.11	2674	9.75378e-11
ATP9A	ATPase, class II, type 9A	chr20q13.2	10079	1.02866e-10
LIME1 /// ZGPAT	Lck interacting transmembrane adaptor 1 /// zinc finger, CCCH-type with G patch domain	chr20q13.3	54923 /// 84619	1.26836e-10
GPX2	glutathione peroxidase 2 (gastrointestinal)	chr14q24.1	2877	1.43039e-10
PELI2	pellino E3 ubiquitin protein ligase family member 2	chr14q21	57161	1.52195e-10
HLA-DPA1	major histocompatibility complex, class II, DP alpha 1	chr6p21.3	3113	1.58205e-10
LSR	lipolysis stimulated lipoprotein receptor	chr19q13.12	51599	1.78296e-10
COL1A2	collagen, type I, alpha 2	chr7q22.1	1278	2.04842e-10
MMP1	matrix metallopeptidase 1 (interstitial collagenase)	chr11q22.3	4312	2.33852e-10
CDH11	cadherin 11, type 2, OB-cadherin (osteoblast)	chr16q21	1009	2.36664e-10
CD52	CD52 molecule	chr1p36	1043	2.66548e-10
THEM6	thioesterase superfamily member 6	chr8q24.3	51337	3.28158e-10
MAPRE1	microtubule-associated protein, RP/EB family, member 1	chr20q11.1-q11.23	22919	3.3375e-10
MS4A6A	membrane-spanning 4-domains, subfamily A, member 6A	chr11q12.1	64231	3.37405e-10
STAU1	staufen double-stranded RNA binding protein 1	chr20q13.1	6780	3.63e-10
H2AFV	H2A histone family, member V	chr7p13	94239	4.20888e-10
BARX1	BARX homeobox 1	chr9q12	56033	4.24427e-10
SDC4	syndecan 4	chr20q12	6385	5.89016e-10
LTK	leukocyte receptor tyrosine kinase	chr15q15.1-q21.1	4058	6.44466e-10
WIPI2	WD repeat domain, phosphoinositide interacting 2	chr7p22.1	26100	7.94341e-10
CYP2B6 /// CYP2B7P	cytochrome P450, family 2, subfamily B, polypeptide 6 /// cytochrome P450, family 2, subfamily B, polypeptide 7, pseudogene	chr19q13.2	1555 /// 1556	8.40942e-10
SKAP2	src kinase associated phosphoprotein 2	chr7p15.2	8935	8.58923e-10
CD14	CD14 molecule	chr5q31.1	929	8.65393e-10
RAMP1	receptor (G protein-coupled) activity modifying protein 1	chr2q36-q37.1	10267	9.48629e-10
GPSM2	G-protein signaling modulator 2	chr1p13.3	29899	9.9843e-10
MYBL2	v-myb avian myeloblastosis viral oncogene homolog-like 2	chr20q13.1	4605	1.1989e-09
XPO1	exportin 1	chr2p15	7514	1.24704e-09
SNRPB	small nuclear ribonucleoprotein polypeptides B and B1	chr20p13	6628	1.29512e-09
CD248	CD248 molecule, endosialin	chr11q13	57124	1.51114e-09
TCF7L2	transcription factor 7-like 2 (T-cell specific, HMG-box)	chr10q25.3	6934	1.54083e-09
MEG3	maternally expressed 3 (non-protein coding)	chr14q32	55384	1.65998e-09
ZGPAT	zinc finger, CCCH-type with G patch domain	chr20q13.3	84619	1.77225e-09
DDR1 /// MIR4640	discoidin domain receptor tyrosine kinase 1 /// microRNA 4640	chr6p21.3	780 /// 100616237	1.85471e-09
AGT	angiotensinogen (serpin peptidase inhibitor, clade A, member 8)	chr1q42.2	183	1.95289e-09
CTSA	cathepsin A	chr20q13.1	5476	1.996e-09
VEGFA	vascular endothelial growth factor A	chr6p12	7422	2.0617e-09
MTMR1	myotubularin related protein 1	chrXq28	8776	2.48151e-09
AMIGO2	adhesion molecule with Ig-like domain 2	chr12q13.11	347902	2.64221e-09
APOD	apolipoprotein D	chr3q29	347	2.67047e-09
OGN	osteoglycin	chr9q22	4969	3.41783e-09
SORD	sorbitol dehydrogenase	chr15q15.3	6652	3.4294e-09
DPM1	dolichyl-phosphate mannosyltransferase polypeptide 1, catalytic subunit	chr20q13.13	8813	3.87304e-09
CTSK	cathepsin K	chr1q21	1513	3.95691e-09
ARHGAP12	Rho GTPase activating protein 12	chr10p11.22	94134	3.99318e-09
JUP	junction plakoglobin	chr17q21	3728	4.08079e-09
SERINC3	serine incorporator 3	chr20q13.12	10955	4.19456e-09
TAX1BP1	Tax1 (human T-cell leukemia virus type I) binding protein 1	chr7p15	8887	4.414e-09
FKBP1A /// LOC101929368	FK506 binding protein 1A, 12kDa /// uncharacterized LOC101929368	chr20p13	2280 /// 101929368	4.43642e-09
ESD	esterase D	chr13q14.1-q14.2	2098	4.98576e-09
SIGIRR	single immunoglobulin and toll-interleukin 1 receptor (TIR) domain	chr11p15.5	59307	5.02277e-09
EPN3	epsin 3	chr17q21.33	55040	5.47413e-09
KCNK1	potassium channel, subfamily K, member 1	chr1q42-q43	3775	5.60424e-09
ACVR1B	activin A receptor, type IB	chr12q13	91	5.71013e-09
OGT	O-linked N-acetylglucosamine (GlcNAc) transferase	chrXq13	8473	5.71619e-09
ZNF239	zinc finger protein 239	chr10q11.22-q11.23	8187	5.83791e-09
PSMA1	proteasome (prosome, macropain) subunit, alpha type, 1	chr11p15.1	5682	6.32076e-09
ENOX2	ecto-NOX disulfide-thiol exchanger 2	chrXq25	10495	6.54665e-09
MTCH1	mitochondrial carrier 1	chr6p21.2	23787	6.91482e-09
RAD54B	RAD54 homolog B (S. cerevisiae)	chr8q22.1	25788	6.97294e-09
FANCF	Fanconi anemia, complementation group F	chr11p15	2188	7.54082e-09
HEATR1	HEAT repeat containing 1	chr1q43	55127	7.60403e-09
MME	membrane metallo-endopeptidase	chr3q25.2	4311	7.99997e-09
RASSF7	Ras association (RalGDS/AF-6) domain family (N-terminal) member 7	chr11p15.5	8045	8.50242e-09
NSFL1C	NSFL1 (p97) cofactor (p47)	chr20p13	55968	9.07148e-09
TMEM106B	transmembrane protein 106B	chr7p21.3	54664	9.28751e-09
F8A1 /// F8A2 /// F8A3	coagulation factor VIII-associated 1 /// coagulation factor VIII-associated 2 /// coagulation factor VIII-associated 3	chrXq28	8263 /// 474383 /// 474384	9.64782e-09
HSPD1	heat shock 60kDa protein 1 (chaperonin)	chr2q33.1	3329	1.05126e-08
SMCHD1	structural maintenance of chromosomes flexible hinge domain containing 1	chr18p11.32	23347	1.10371e-08
LAPTM5	lysosomal protein transmembrane 5	chr1p34	7805	1.1588e-08
STAT6	signal transducer and activator of transcription 6, interleukin-4 induced	chr12q13	6778	1.26362e-08
COBL	cordon-bleu WH2 repeat protein	chr7p12.1	23242	1.27644e-08
TMPRSS4	transmembrane protease, serine 4	chr11q23.3	56649	1.31332e-08
BLCAP	bladder cancer associated protein	chr20q11.23	10904	1.33999e-08
KLF12	Kruppel-like factor 12	chr13q22	11278	1.51602e-08
SLMO2	slowmo homolog 2 (Drosophila)	chr20q13.32	51012	1.53828e-08
EFEMP2	EGF containing fibulin-like extracellular matrix protein 2	chr11q13.1	30008	1.65657e-08
ZMYM1	zinc finger, MYM-type 1	chr1p34.3	79830	1.82602e-08
FRZB	frizzled-related protein	chr2q32.1	2487	1.87283e-08
PRH1-PRR4 /// PRR4	PRH1-PRR4 readthrough /// proline rich 4 (lacrimal)	chr12p /// chr12p13	11272 /// 100533464	1.87861e-08
CLIP2	CAP-GLY domain containing linker protein 2	chr7q11.23	7461	2.06995e-08
HDHD3	haloacid dehalogenase-like hydrolase domain containing 3	chr9q32	81932	2.07524e-08
LAMB3	laminin, beta 3	chr1q32	3914	2.09263e-08
TNFAIP6	tumor necrosis factor, alpha-induced protein 6	chr2q23.3	7130	2.09799e-08
C6orf123	chromosome 6 open reading frame 123	chr6q27	26238	2.15704e-08
LONRF3	LON peptidase N-terminal domain and ring finger 3	chrXq24	79836	2.24688e-08
OSBPL3	oxysterol binding protein-like 3	chr7p15	26031	2.24776e-08
CDK8	cyclin-dependent kinase 8	chr13q12	1024	2.31532e-08
TTC22	tetratricopeptide repeat domain 22	chr1p32.3	55001	2.32175e-08
SPATA7	spermatogenesis associated 7	chr14q31.3	55812	2.41195e-08
TRAC	T cell receptor alpha constant	chr14q11	28755	2.81949e-08
HMGB1	high mobility group box 1	chr13q12	3146	2.82285e-08
TMEM176A	transmembrane protein 176A	chr7q36.1	55365	2.89386e-08
PLEKHB1	pleckstrin homology domain containing, family B (evectins) member 1	chr11q13.5-q14.1	58473	2.93662e-08
C1orf106	chromosome 1 open reading frame 106	chr1q32.1	55765	3.09408e-08
DDX27	DEAD (Asp-Glu-Ala-Asp) box polypeptide 27	chr20q13.13	55661	3.15948e-08
ADNP	activity-dependent neuroprotector homeobox	chr20q13.13	23394	3.37598e-08
AGR2	anterior gradient 2	chr7p21.3	10551	3.54754e-08
MRPL13	mitochondrial ribosomal protein L13	chr8q22.1-q22.3	28998	3.70775e-08
FNBP1L	formin binding protein 1-like	chr1p22.1	54874	3.7794e-08
EPB41L1	erythrocyte membrane protein band 4.1-like 1	chr20q11.2-q12	2036	3.8972e-08
F2R	coagulation factor II (thrombin) receptor	chr5q13	2149	4.2901e-08
DIRAS3	DIRAS family, GTP-binding RAS-like 3	chr1p31	9077	4.35784e-08
BCAP31	B-cell receptor-associated protein 31	chrXq28	10134	4.56776e-08
RSU1	Ras suppressor protein 1	chr10p13	6251	4.78313e-08
GPM6A	glycoprotein M6A	chr4q34	2823	4.93137e-08
PIK3C2B	phosphatidylinositol-4-phosphate 3-kinase, catalytic subunit type 2 beta	chr1q32	5287	5.39638e-08
SOX9	SRY (sex determining region Y)-box 9	chr17q24.3	6662	5.40638e-08
KIF2C	kinesin family member 2C	chr1p34.1	11004	5.44891e-08
PROCR	protein C receptor, endothelial	chr20q11.2	10544	5.46548e-08
CUL4A	cullin 4A	chr13q34	8451	5.52699e-08
ATP11A	ATPase, class VI, type 11A	chr13q34	23250	5.56959e-08
IDS	iduronate 2-sulfatase	chrXq28	3423	5.98119e-08
PPIA	peptidylprolyl isomerase A (cyclophilin A)	chr7p13	5478	6.21332e-08
ELMO3	engulfment and cell motility 3	chr16q22.1	79767	6.34018e-08
ARFGAP1	ADP-ribosylation factor GTPase activating protein 1	chr20q13.33	55738	6.55514e-08
OSER1	oxidative stress responsive serine-rich 1	chr20q13.11	51526	6.57676e-08
TUFT1	tuftelin 1	chr1q21	7286	6.6283e-08
CHMP3 /// RNF103-CHMP3	charged multivesicular body protein 3 /// RNF103-CHMP3 readthrough	chr2p /// chr2p11.2	51652 /// 100526767	7.03086e-08
AHCY	adenosylhomocysteinase	chr20q11.22	191	7.09718e-08
TMEM189 /// TMEM189-UBE2V1 /// UBE2V1 /// UBE2V2	transmembrane protein 189 /// TMEM189-UBE2V1 readthrough /// ubiquitin-conjugating enzyme E2 variant 1 /// ubiquitin-conjugating enzyme E2 variant 2	chr20q13.2 /// chr8q11.21	7335 /// 7336 /// 387521 /// 387522	7.47774e-08
SCAMP3	secretory carrier membrane protein 3	chr1q21	10067	7.68436e-08
SMG5	SMG5 nonsense mediated mRNA decay factor	chr1q21.2	23381	7.87859e-08
DDX52	DEAD (Asp-Glu-Ala-Asp) box polypeptide 52	chr17q21.1	11056	7.99305e-08
DDX27 /// SS18	DEAD (Asp-Glu-Ala-Asp) box polypeptide 27 /// synovial sarcoma translocation, chromosome 18	chr18q11.2 /// chr20q13.13	6760 /// 55661	8.18724e-08
ZNF12	zinc finger protein 12	chr7p22.1	7559	8.59503e-08
CEBPB	CCAAT/enhancer binding protein (C/EBP), beta	chr20q13.1	1051	8.63887e-08
TNFRSF25	tumor necrosis factor receptor superfamily, member 25	chr1p36.2	8718	9.79215e-08
MRPS18A	mitochondrial ribosomal protein S18A	chr6p21.3	55168	9.87923e-08
GATAD1	GATA zinc finger domain containing 1	chr7q21-q22	57798	9.89477e-08
C1R	complement component 1, r subcomponent	chr12p13	715	1.02481e-07
LBH	limb bud and heart development	chr2p23.1	81606	1.03017e-07
RALGAPB	Ral GTPase activating protein, beta subunit (non-catalytic)	chr20q11.23	57148	1.11726e-07
LLGL2	lethal giant larvae homolog 2 (Drosophila)	chr17q25.1	3993	1.15837e-07
TCFL5	transcription factor-like 5 (basic helix-loop-helix)	chr20q13.33	10732	1.20875e-07
EPS8L3	EPS8-like 3	chr1p13.3	79574	1.2274e-07
PQBP1	polyglutamine binding protein 1	chrXp11.23	10084	1.22804e-07
WWP1	WW domain containing E3 ubiquitin protein ligase 1	chr8q21	11059	1.23442e-07
NID2	nidogen 2 (osteonidogen)	chr14q22.1	22795	1.24333e-07
PSMB2	proteasome (prosome, macropain) subunit, beta type, 2	chr1p34.2	5690	1.26116e-07
CD2	CD2 molecule	chr1p13.1	914	1.26954e-07
C20orf24 /// TGIF2-C20orf24	chromosome 20 open reading frame 24 /// TGIF2-C20orf24 readthrough	chr20q /// chr20q11.23	55969 /// 100527943	1.28468e-07
2007-09-01	septin 7	chr7p14.2	989	1.33262e-07
PDS5B	PDS5, regulator of cohesion maintenance, homolog B (S. cerevisiae)	chr13q12.3	23047	1.33834e-07
APOOL	apolipoprotein O-like	chrXq21.1	139322	1.34833e-07
VBP1	von Hippel-Lindau binding protein 1	chrXq28	7411	1.35209e-07
PLXDC1	plexin domain containing 1	chr17q21.1	57125	1.39198e-07
RAB25	RAB25, member RAS oncogene family	chr1q22	57111	1.43246e-07
SDS	serine dehydratase	chr12q24.13	10993	1.56183e-07
TPP2	tripeptidyl peptidase II	chr13q32-q33	7174	1.56591e-07
LOC101060363 /// PPIA	peptidyl-prolyl cis-trans isomerase A-like /// peptidylprolyl isomerase A (cyclophilin A)	chr7p13	5478 /// 101060363	1.65322e-07
BGN	biglycan	chrXq28	633	1.72279e-07
PTPRC	protein tyrosine phosphatase, receptor type, C	chr1q31-q32	5788	1.82111e-07
EDN3	endothelin 3	chr20q13.2-q13.3	1908	1.86445e-07
RPE65	retinal pigment epithelium-specific protein 65kDa	chr1p31	6121	1.88324e-07
PLEKHA6	pleckstrin homology domain containing, family A member 6	chr1q32.1	22874	1.94391e-07
VAPA	VAMP (vesicle-associated membrane protein)-associated protein A, 33kDa	chr18p11.22	9218	2.01693e-07
COL4A1	collagen, type IV, alpha 1	chr13q34	1282	2.02148e-07
OPCML	opioid binding protein/cell adhesion molecule-like	chr11q25	4978	2.02776e-07
DNAJB2	DnaJ (Hsp40) homolog, subfamily B, member 2	chr2q32-q34	3300	2.03156e-07
SAP18	Sin3A-associated protein, 18kDa	chr13q12.11	10284	2.09043e-07
PSMA7	proteasome (prosome, macropain) subunit, alpha type, 7	chr20q13.33	5688	2.11323e-07
TAGLN2	transgelin 2	chr1q21-q25	8407	2.11464e-07
PRKCA	protein kinase C, alpha	chr17q22-q23.2	5578	2.14158e-07
CREBZF	CREB/ATF bZIP transcription factor	chr11q14	58487	2.17964e-07
C1orf116	chromosome 1 open reading frame 116	chr1q32.1	79098	2.30108e-07
MS4A4A	membrane-spanning 4-domains, subfamily A, member 4A	chr11q12	51338	2.40777e-07
TMEM185B	transmembrane protein 185B	chr2q14.2	79134	2.42334e-07
ITGA4	integrin, alpha 4 (antigen CD49D, alpha 4 subunit of VLA-4 receptor)	chr2q31.3	3676	2.49355e-07
SH3BGRL	SH3 domain binding glutamate-rich protein like	chrXq13.3	6451	2.58235e-07
DPY19L4	dpy-19-like 4 (C. elegans)	chr8q22.1	286148	2.63171e-07
IL17RB	interleukin 17 receptor B	chr3p21.1	55540	2.70492e-07
RCBTB1	regulator of chromosome condensation (RCC1) and BTB (POZ) domain containing protein 1	chr13q14	55213	2.74296e-07
PCBP2	poly(rC) binding protein 2	chr12q13.13	5094	2.78025e-07
ZMYM2	zinc finger, MYM-type 2	chr13q11-q12	7750	2.78798e-07
TNFSF10	tumor necrosis factor (ligand) superfamily, member 10	chr3q26	8743	2.8084e-07
ZNF32	zinc finger protein 32	chr10q22-q25	7580	2.84508e-07
PCMTD2	protein-L-isoaspartate (D-aspartate) O-methyltransferase domain containing 2	chr20q13.33	55251	2.88055e-07
INTS1	integrator complex subunit 1	chr7p22.3	26173	2.90483e-07
IKBKE	inhibitor of kappa light polypeptide gene enhancer in B-cells, kinase epsilon	chr1q32.1	9641	2.95201e-07
PRPF6	pre-mRNA processing factor 6	chr20q13.33	24148	3.03462e-07
SERPINA4	serpin peptidase inhibitor, clade A (alpha-1 antiproteinase, antitrypsin), member 4	chr14q32.13	5267	3.11455e-07
IFITM3	interferon induced transmembrane protein 3	chr11p15.5	10410	3.13678e-07
DYNLRB1	dynein, light chain, roadblock-type 1	chr20q11.21	83658	3.20778e-07
UGGT2	UDP-glucose glycoprotein glucosyltransferase 2	chr13q32.1	55757	3.22993e-07
YTHDF1	YTH domain family, member 1	chr20q13.33	54915	3.33953e-07
FOXH1	forkhead box H1	chr8q24.3	8928	3.46688e-07
PSMA2	proteasome (prosome, macropain) subunit, alpha type, 2	chr7p13	5683	3.63661e-07
CTBP2	C-terminal binding protein 2	chr10q26.13	1488	3.74564e-07
CHCHD2	coiled-coil-helix-coiled-coil-helix domain containing 2	chr7p11.2	51142	3.81125e-07
IL13RA1	interleukin 13 receptor, alpha 1	chrXq24	3597	3.96131e-07
RALYL	RALY RNA binding protein-like	chr8q21.2	138046	4.07842e-07
SSR3	signal sequence receptor, gamma (translocon-associated protein gamma)	chr3q25.31	6747	4.15974e-07
NFKBIE	nuclear factor of kappa light polypeptide gene enhancer in B-cells inhibitor, epsilon	chr6p21.1	4794	4.17221e-07
PLAGL2	pleiomorphic adenoma gene-like 2	chr20q11.21	5326	4.18011e-07
OVOL2	ovo-like zinc finger 2	chr20p11.23	58495	4.23076e-07
DLGAP4	discs, large (Drosophila) homolog-associated protein 4	chr20q11.23	22839	4.24387e-07
ADIPOQ	adiponectin, C1Q and collagen domain containing	chr3q27	9370	4.43327e-07
KPNA4	karyopherin alpha 4 (importin alpha 3)	chr3q25.33	3840	4.50581e-07
PGAP3	post-GPI attachment to proteins 3	chr17q12	93210	4.51798e-07
GDNF	glial cell derived neurotrophic factor	chr5p13.1-p12	2668	4.59368e-07
RAB31	RAB31, member RAS oncogene family	chr18p11.3	11031	4.72131e-07
U2SURP	U2 snRNP-associated SURP domain containing	chr3q23	23350	4.72789e-07
TTC17	tetratricopeptide repeat domain 17	chr11p11.2	55761	4.79064e-07
PRSS3	protease, serine, 3	chr9p11.2	5646	4.84881e-07
CR2	complement component (3d/Epstein Barr virus) receptor 2	chr1q32	1380	5.02254e-07
HNF1A	HNF1 homeobox A	chr12q24.2	6927	5.14666e-07
AKAP11	A kinase (PRKA) anchor protein 11	chr13q14.11	11215	5.17933e-07
AKR1C3	aldo-keto reductase family 1, member C3	chr10p15-p14	8644	5.23361e-07
NR4A3	nuclear receptor subfamily 4, group A, member 3	chr9q22	8013	5.29099e-07
MFAP5	microfibrillar associated protein 5	chr12p13.1-p12.3	8076	5.32839e-07
APOLD1 /// DDX47	apolipoprotein L domain containing 1 /// DEAD (Asp-Glu-Ala-Asp) box polypeptide 47	chr12p13.1	51202 /// 81575	5.3647e-07
ZNF75D	zinc finger protein 75D	chrXq26.3	7626	5.52699e-07
ITGBL1	integrin, beta-like 1 (with EGF-like repeat domains)	chr13q33	9358	5.8375e-07
ZAK	sterile alpha motif and leucine zipper containing kinase AZK	chr2q24.2	51776	5.86369e-07
TGM2	transglutaminase 2	chr20q12	7052	5.92554e-07
PRSS8	protease, serine, 8	chr16p11.2	5652	6.02037e-07
RAB22A	RAB22A, member RAS oncogene family	chr20q13.32	57403	6.05164e-07
MXRA5	matrix-remodelling associated 5	chrXp22.33	25878	6.05866e-07
SLAMF1	signaling lymphocytic activation molecule family member 1	chr1q23.3	6504	6.0844e-07
SP140L	SP140 nuclear body protein-like	chr2q37.1	93349	6.19219e-07
ZKSCAN1	zinc finger with KRAB and SCAN domains 1	chr7q22	7586	6.50036e-07
SLC12A9	solute carrier family 12, member 9	chr7q22	56996	6.60442e-07
MAPK14	mitogen-activated protein kinase 14	chr6p21.3-p21.2	1432	6.85082e-07
EIF2AK1	eukaryotic translation initiation factor 2-alpha kinase 1	chr7p22	27102	7.08194e-07
TMCO1	transmembrane and coiled-coil domains 1	chr1q22-q25	54499	7.29462e-07
MEST	mesoderm specific transcript	chr7q32	4232	7.69267e-07
CBLC	Cbl proto-oncogene C, E3 ubiquitin protein ligase	chr19q13.2	23624	8.27453e-07
ENTPD1	ectonucleoside triphosphate diphosphohydrolase 1	chr10q24	953	8.36928e-07
LZTS3	leucine zipper, putative tumor suppressor family member 3	chr20p13	9762	8.52287e-07
HLA-DMB	major histocompatibility complex, class II, DM beta	chr6p21.3	3109	8.56426e-07
RBP4	retinol binding protein 4, plasma	chr10q23.33	5950	8.77282e-07
YME1L1	YME1-like 1 ATPase	chr10p14	10730	8.93903e-07
TPP1	tripeptidyl peptidase I	chr11p15	1200	9.07703e-07
CLEC4A	C-type lectin domain family 4, member A	chr12p13	50856	9.43413e-07
TNFSF11	tumor necrosis factor (ligand) superfamily, member 11	chr13q14	8600	9.57668e-07
DIS3	DIS3 exosome endoribonuclease and 3'-5' exoribonuclease	chr13q22.1	22894	9.58047e-07
COL1A1	collagen, type I, alpha 1	chr17q21.33	1277	9.9601e-07
KPNA3	karyopherin alpha 3 (importin alpha 4)	chr13q14.3	3839	1.02554e-06
LCN2	lipocalin 2	chr9q34	3934	1.02654e-06
SNX13	sorting nexin 13	chr7p21.1	23161	1.02982e-06
AURKA	aurora kinase A	chr20q13	6790	1.03078e-06
FAM49A	family with sequence similarity 49, member A	chr2p24.2	81553	1.04078e-06
SPR	sepiapterin reductase (7,8-dihydrobiopterin:NADP+ oxidoreductase)	chr2p14-p12	6697	1.09677e-06
CXorf57	chromosome X open reading frame 57	chrXq22.3	55086	1.10038e-06
GYPA	glycophorin A (MNS blood group)	chr4q31.21	2993	1.10414e-06
EMD	emerin	chrXq28	2010	1.13337e-06
TMEM176B	transmembrane protein 176B	chr7q36.1	28959	1.14526e-06
UFC1	ubiquitin-fold modifier conjugating enzyme 1	chr1q23.3	51506	1.16345e-06
RASSF2	Ras association (RalGDS/AF-6) domain family member 2	chr20p13	9770	1.19657e-06
HDAC1	histone deacetylase 1	chr1p34	3065	1.26547e-06
PLOD3	procollagen-lysine, 2-oxoglutarate 5-dioxygenase 3	chr7q22	8985	1.27026e-06
HEBP2	heme binding protein 2	chr6q24	23593	1.28713e-06
KDELR2	KDEL (Lys-Asp-Glu-Leu) endoplasmic reticulum protein retention receptor 2	chr7p22.1	11014	1.30072e-06
NQO1	NAD(P)H dehydrogenase, quinone 1	chr16q22.1	1728	1.31004e-06
CCT6A	chaperonin containing TCP1, subunit 6A (zeta 1)	chr7p11.2	908	1.34751e-06
BMI1 /// COMMD3-BMI1	BMI1 proto-oncogene, polycomb ring finger /// COMMD3-BMI1 readthrough	chr10p11.23	648 /// 100532731	1.36311e-06
BAD	BCL2-associated agonist of cell death	chr11q13.1	572	1.38811e-06
PLA2G7	phospholipase A2, group VII (platelet-activating factor acetylhydrolase, plasma)	chr6p21.2-p12	7941	1.39265e-06
SLC2A1	solute carrier family 2 (facilitated glucose transporter), member 1	chr1p34.2	6513	1.4165e-06
PSEN2	presenilin 2	chr1q42.13	5664	1.43074e-06
CTTN	cortactin	chr11q13	2017	1.44151e-06
HSPE1	heat shock 10kDa protein 1	chr2q33.1	3336	1.46244e-06
LRRC32	leucine rich repeat containing 32	chr11q13.5-q14	2615	1.49199e-06
RPIA	ribose 5-phosphate isomerase A	chr2p11.2	22934	1.50881e-06
ERGIC3	ERGIC and golgi 3	chr20pter-q12	51614	1.51789e-06
RNF128	ring finger protein 128, E3 ubiquitin protein ligase	chrXq22.3	79589	1.5235e-06
ARFGEF2	ADP-ribosylation factor guanine nucleotide-exchange factor 2 (brefeldin A-inhibited)	chr20q13.13	10564	1.52535e-06
FYB	FYN binding protein	chr5p13.1	2533	1.54099e-06
FEZ1	fasciculation and elongation protein zeta 1 (zygin I)	chr11q24.2	9638	1.5539e-06
TRAPPC6A	trafficking protein particle complex 6A	chr19q13.32	79090	1.59756e-06
COL3A1	collagen, type III, alpha 1	chr2q31	1281	1.62872e-06
MOSPD2	motile sperm domain containing 2	chrXp22.2	158747	1.63298e-06
AAK1	AP2 associated kinase 1	chr2p14	22848	1.66462e-06
TPX2	TPX2, microtubule-associated	chr20q11.2	22974	1.68387e-06
PKP3	plakophilin 3	chr11p15	11187	1.79027e-06
LOC101930150 /// NF1	neurofibromin-like /// neurofibromin 1	chr17q11.2	4763 /// 101930150	1.80337e-06
BORA	bora, aurora kinase A activator	chr13q22.1	79866	1.8795e-06
GABBR1 /// UBD	gamma-aminobutyric acid (GABA) B receptor, 1 /// ubiquitin D	chr6p21.3 /// chr6p21.31	2550 /// 10537	1.88501e-06
ITPKA	inositol-trisphosphate 3-kinase A	chr15q15.1	3706	1.92757e-06
ATR	ATR serine/threonine kinase	chr3q23	545	1.94223e-06
TAF2	TAF2 RNA polymerase II, TATA box binding protein (TBP)-associated factor, 150kDa	chr8q24.12	6873	1.97957e-06
TSPAN8	tetraspanin 8	chr12q14.1-q21.1	7103	2.01698e-06
YWHAZ	tyrosine 3-monooxygenase/tryptophan 5-monooxygenase activation protein, zeta	chr8q23.1	7534	2.06006e-06
LSM5	LSM5 homolog, U6 small nuclear RNA associated (S. cerevisiae)	chr7p14.3	23658	2.06726e-06
GULP1	GULP, engulfment adaptor PTB domain containing 1	chr2q32.3-q33	51454	2.12521e-06
CMPK1	cytidine monophosphate (UMP-CMP) kinase 1, cytosolic	chr1p32	51727	2.12772e-06
TP53TG1	TP53 target 1 (non-protein coding)	chr7q21.1	11257	2.1564e-06
GGCT	gamma-glutamylcyclotransferase	chr7p15-p14	79017	2.18014e-06
MORC4	MORC family CW-type zinc finger 4	chrXq22.3	79710	2.18868e-06
LOC100130872 /// SPON2	uncharacterized LOC100130872 /// spondin 2, extracellular matrix protein	chr4p16.3	10417 /// 100130872	2.22772e-06
AAR2	AAR2 splicing factor homolog (S. cerevisiae)	chr20pter-q12	25980	2.23271e-06
ISG20L2	interferon stimulated exonuclease gene 20kDa-like 2	chr1q23.1	81875	2.26481e-06
SH3GLB1	SH3-domain GRB2-like endophilin B1	chr1p22	51100	2.2658e-06
C3	complement component 3	chr19p13.3-p13.2	718	2.39815e-06
TRAC /// TRAJ17 /// TRAV20 /// TRDV2	T cell receptor alpha constant /// T cell receptor alpha joining 17 /// T cell receptor alpha variable 20 /// T cell receptor delta variable 2	chr14q11	28517 /// 28663 /// 28738 /// 28755	2.39922e-06
PLAUR	plasminogen activator, urokinase receptor	chr19q13	5329	2.41723e-06
RAD21	RAD21 homolog (S. pombe)	chr8q24	5885	2.42696e-06
TXNDC9	thioredoxin domain containing 9	chr2q11.2	10190	2.45056e-06
PPARGC1A	peroxisome proliferator-activated receptor gamma, coactivator 1 alpha	chr4p15.1	10891	2.47192e-06
SPSB1	splA/ryanodine receptor domain and SOCS box containing 1	chr1p36.22	80176	2.59959e-06
MUC1	mucin 1, cell surface associated	chr1q21	4582	2.60218e-06
ZNF217	zinc finger protein 217	chr20q13.2	7764	2.71404e-06
AVL9	AVL9 homolog (S. cerevisiase)	chr7p14.3	23080	2.71689e-06
ESM1	endothelial cell-specific molecule 1	chr5q11.2	11082	2.77236e-06
PSMF1	proteasome (prosome, macropain) inhibitor subunit 1 (PI31)	chr20p13	9491	2.79024e-06
ABCB6	ATP-binding cassette, sub-family B (MDR/TAP), member 6	chr2q36	10058	2.80937e-06
PRPS1	phosphoribosyl pyrophosphate synthetase 1	chrXq22.3	5631	2.85386e-06
COA1	cytochrome c oxidase assembly factor 1 homolog (S. cerevisiae)	chr7p13	55744	2.87195e-06
ANGPT1	angiopoietin 1	chr8q23.1	284	2.88888e-06
STX16	syntaxin 16	chr20q13.32	8675	2.93602e-06
POFUT1	protein O-fucosyltransferase 1	chr20q11	23509	2.98371e-06
POP1	processing of precursor 1, ribonuclease P/MRP subunit (S. cerevisiae)	chr8q22.1	10940	2.99335e-06
HPRT1	hypoxanthine phosphoribosyltransferase 1	chrXq26.1	3251	3.25085e-06
GRB10	growth factor receptor-bound protein 10	chr7p12.2	2887	3.28111e-06
HIST1H2BG /// HIST1H2BJ	histone cluster 1, H2bg /// histone cluster 1, H2bj	chr6p21.3 /// chr6p22.1	8339 /// 8970	3.30656e-06
WIPF2	WAS/WASL interacting protein family, member 2	chr17q21.2	147179	3.34253e-06
ALG3	ALG3, alpha-1,3- mannosyltransferase	chr3q27.1	10195	3.38108e-06
POLD2	polymerase (DNA directed), delta 2, accessory subunit	chr7p13	5425	3.42188e-06
ASPN	asporin	chr9q22	54829	3.68673e-06
GGCX	gamma-glutamyl carboxylase	chr2p12	2677	3.71499e-06
SMAGP	small cell adhesion glycoprotein	chr12q13.13	57228	3.74119e-06
ERBB2	v-erb-b2 avian erythroblastic leukemia viral oncogene homolog 2	chr17q12	2064	3.76006e-06
AURKAPS1 /// RAB3GAP2	aurora kinase A pseudogene 1 /// RAB3 GTPase activating protein subunit 2 (non-catalytic)	chr1q41	6791 /// 25782	3.78709e-06
ARRB1	arrestin, beta 1	chr11q13	408	3.78747e-06
HLA-DQB1 /// HLA-DRB1 /// HLA-DRB3 /// HLA-DRB4 /// LOC100996809 /// LOC101060835	major histocompatibility complex, class II, DQ beta 1 /// major histocompatibility complex, class II, DR beta 1 /// major histocompatibility complex, class II, DR beta 3 /// major histocompatibility complex, class II, DR beta 4 /// HLA class II histocompatibility antigen, DRB1-10 beta chain-like /// HLA class II histocompatibility antigen, DQ beta 1 chain-like	chr6p21.3	3119 /// 3123 /// 3125 /// 3126 /// 100996809 /// 101060835	3.81524e-06
RPL37A	ribosomal protein L37a	chr2q35	6168	3.92509e-06
CYP4A11	cytochrome P450, family 4, subfamily A, polypeptide 11	chr1p33	1579	3.93404e-06
CYP2B6	cytochrome P450, family 2, subfamily B, polypeptide 6	chr19q13.2	1555	3.96703e-06
CR1	complement component (3b/4b) receptor 1 (Knops blood group)	chr1q32	1378	4.05811e-06
PLEKHG6	pleckstrin homology domain containing, family G (with RhoGef domain) member 6	chr12p13.31	55200	4.11672e-06
GORASP2	golgi reassembly stacking protein 2, 55kDa	chr2q31.1	26003	4.16399e-06
VIL1	villin 1	chr2q35	7429	4.26141e-06
HOXA1	homeobox A1	chr7p15.3	3198	4.26726e-06
XPNPEP2	X-prolyl aminopeptidase (aminopeptidase P) 2, membrane-bound	chrXq25	7512	4.36683e-06
ARHGEF4 /// LOC101930241	Rho guanine nucleotide exchange factor (GEF) 4 /// rho guanine nucleotide exchange factor 4-like	chr2q22	50649 /// 101930241	4.68539e-06
RERGL	RERG/RAS-like	chr12p12.3	79785	4.69402e-06
CCZ1 /// CCZ1B	CCZ1 vacuolar protein trafficking and biogenesis associated homolog (S. cerevisiae) /// CCZ1 vacuolar protein trafficking and biogenesis associated homolog B (S. cerevisiae)	chr7p22.1	51622 /// 221960	4.72598e-06
SCAMP5	secretory carrier membrane protein 5	chr15q24.2	192683	4.75854e-06
GAD1	glutamate decarboxylase 1 (brain, 67kDa)	chr2q31	2571	4.77628e-06
SLC9A8	solute carrier family 9, subfamily A (NHE8, cation proton antiporter 8), member 8	chr20q13.13	23315	4.83311e-06
NEK3	NIMA-related kinase 3	chr13q14.13	4752	4.89709e-06
AP5Z1 /// MIR4656	adaptor-related protein complex 5, zeta 1 subunit /// microRNA 4656	chr7p22.2	9907 /// 100616465	5.00307e-06
TGIF2	TGFB-induced factor homeobox 2	chr20q11.23	60436	5.17511e-06
THY1	Thy-1 cell surface antigen	chr11q23.3	7070	5.28838e-06
DBI	diazepam binding inhibitor (GABA receptor modulator, acyl-CoA binding protein)	chr2q12-q21	1622	5.33207e-06
DROSHA	drosha, ribonuclease type III	chr5p13.3	29102	5.36558e-06
VCAM1	vascular cell adhesion molecule 1	chr1p32-p31	7412	5.39276e-06
HSPA14	heat shock 70kDa protein 14	chr10p13	51182	5.47854e-06
NCOA1	nuclear receptor coactivator 1	chr2p23	8648	5.55582e-06
NPL	N-acetylneuraminate pyruvate lyase (dihydrodipicolinate synthase)	chr1q25	80896	5.73556e-06
ZFP36L2	ZFP36 ring finger protein-like 2	chr2p22.3-p21	678	5.8369e-06
S100P	S100 calcium binding protein P	chr4p16	6286	5.88454e-06
TBC1D4	TBC1 domain family, member 4	chr13q22.2	9882	5.93336e-06
FOLH1 /// FOLH1B	folate hydrolase (prostate-specific membrane antigen) 1 /// folate hydrolase 1B	chr11p11.2 /// chr11q14.3	2346 /// 219595	6.01163e-06
ORC2	origin recognition complex, subunit 2	chr2q33	4999	6.08894e-06
STAG2	stromal antigen 2	chrXq25	10735	6.2035e-06
FGF12	fibroblast growth factor 12	chr3q28	2257	6.36522e-06
RAB17	RAB17, member RAS oncogene family	chr2q37.3	64284	6.37242e-06
GUCY1B3	guanylate cyclase 1, soluble, beta 3	chr4q31.3-q33	2983	6.54629e-06
PEX3	peroxisomal biogenesis factor 3	chr6q24.2	8504	6.70608e-06
SLC5A5	solute carrier family 5 (sodium/iodide cotransporter), member 5	chr19p13.11	6528	6.76065e-06
ATP6V1C1	ATPase, H+ transporting, lysosomal 42kDa, V1 subunit C1	chr8q22.3	528	6.78461e-06
GLI1	GLI family zinc finger 1	chr12q13.2-q13.3	2735	6.79192e-06
FAM50A	family with sequence similarity 50, member A	chrXq28	9130	6.88402e-06
SSB	Sjogren syndrome antigen B (autoantigen La)	chr2q31.1	6741	6.97263e-06
FTSJ2	FtsJ RNA methyltransferase homolog 2 (E. coli)	chr7p22	29960	7.09567e-06
ZNF318	zinc finger protein 318	chr6p21.1	24149	7.13602e-06
IGSF6	immunoglobulin superfamily, member 6	chr16p12.2	10261	7.21393e-06
PGK1	phosphoglycerate kinase 1	chrXq13.3	5230	7.24145e-06
POR	P450 (cytochrome) oxidoreductase	chr7q11.2	5447	7.29584e-06
ANKEF1	ankyrin repeat and EF-hand domain containing 1	chr20p12.2	63926	7.2983e-06
SCNM1 /// TNFAIP8L2-SCNM1	sodium channel modifier 1 /// TNFAIP8L2-SCNM1 readthrough	chr1q21.3	79005 /// 100534012	7.5122e-06
ESRP1	epithelial splicing regulatory protein 1	chr8q22.1	54845	7.68677e-06
NELFCD	negative elongation factor complex member C/D	chr20q13	51497	7.75823e-06
BAIAP2L2	BAI1-associated protein 2-like 2	chr22q13.1	80115	7.83462e-06
GCLC	glutamate-cysteine ligase, catalytic subunit	chr6p12	2729	8.13051e-06
ATXN7L3B	ataxin 7-like 3B	chr12q21	552889	8.17562e-06
PDE6D	phosphodiesterase 6D, cGMP-specific, rod, delta	chr2q35-q36	5147	8.2292e-06
HLA-DQB1 /// LOC101060835	major histocompatibility complex, class II, DQ beta 1 /// HLA class II histocompatibility antigen, DQ beta 1 chain-like	chr6p21.3	3119 /// 101060835	8.27169e-06
MCAM /// MIR6756	melanoma cell adhesion molecule /// microRNA 6756	chr11q23.3	4162 /// 102465453	8.34719e-06
HMHA1	histocompatibility (minor) HA-1	chr19p13.3	23526	8.45746e-06
NUDT15	nudix (nucleoside diphosphate linked moiety X)-type motif 15	chr13q14.2	55270	8.58166e-06
GTF3A	general transcription factor IIIA	chr13q12.3-q13.1	2971	8.60102e-06
LGALS8	lectin, galactoside-binding, soluble, 8	chr1q43	3964	8.65671e-06
DICER1	dicer 1, ribonuclease type III	chr14q32.13	23405	8.69386e-06
TFEB	transcription factor EB	chr6p21	7942	9.01836e-06
DNASE1	deoxyribonuclease I	chr16p13.3	1773	9.0858e-06
CSE1L	CSE1 chromosome segregation 1-like (yeast)	chr20q13	1434	9.20844e-06
DNPH1	2'-deoxynucleoside 5'-phosphate N-hydrolase 1	chr6p21.1	10591	9.34938e-06
STIL	SCL/TAL1 interrupting locus	chr1p32	6491	9.47875e-06
TRIM44	tripartite motif containing 44	chr11p13	54765	9.78172e-06
HLA-DPB1	major histocompatibility complex, class II, DP beta 1	chr6p21.3	3115	9.84098e-06
LAD1	ladinin 1	chr1q25.1-q32.3	3898	9.92463e-06
RPL39	ribosomal protein L39	chrXq24	6170	1.00999e-05
CUX1	cut-like homeobox 1	chr7q22.1	1523	1.01614e-05
RPS3	ribosomal protein S3	chr11q13.3-q13.5	6188	1.02071e-05
EEF1D	eukaryotic translation elongation factor 1 delta (guanine nucleotide exchange protein)	chr8q24.3	1936	1.02083e-05
MYRF	myelin regulatory factor	chr11q12-q13.1	745	1.03334e-05
CFLAR	CASP8 and FADD-like apoptosis regulator	chr2q33-q34	8837	1.03538e-05
IFITM2	interferon induced transmembrane protein 2	chr11p15.5	10581	1.04655e-05
HSP90AB1	heat shock protein 90kDa alpha (cytosolic), class B member 1	chr6p12	3326	1.04869e-05
FERMT1	fermitin family member 1	chr20p12.3	55612	1.04998e-05
TMPRSS2	transmembrane protease, serine 2	chr21q22.3	7113	1.05315e-05
XPOT	exportin, tRNA	chr12q14.2	11260	1.08674e-05
KCNJ8	potassium inwardly-rectifying channel, subfamily J, member 8	chr12p11.23	3764	1.11141e-05
LOC101929240 /// SNRNP200	U5 small nuclear ribonucleoprotein 200 kDa helicase-like /// small nuclear ribonucleoprotein 200kDa (U5)	chr2q11.2	23020 /// 101929240	1.11464e-05
TTK	TTK protein kinase	chr6q14.1	7272	1.11984e-05
PTPRR	protein tyrosine phosphatase, receptor type, R	chr12q15	5801	1.12832e-05
MTERF3	mitochondrial transcription termination factor 3	chr8q22.1	51001	1.14222e-05
RARA	retinoic acid receptor, alpha	chr17q21	5914	1.16455e-05
UBE2D4	ubiquitin-conjugating enzyme E2D 4 (putative)	chr7p13	51619	1.19807e-05
RAC1	ras-related C3 botulinum toxin substrate 1 (rho family, small GTP binding protein Rac1)	chr7p22	5879	1.20261e-05
NDRG3	NDRG family member 3	chr20q11.21-q11.23	57446	1.20589e-05
EIF3F	eukaryotic translation initiation factor 3, subunit F	chr11p15.4	8665	1.23646e-05
HLA-DQB1 /// HLA-DRB1 /// HLA-DRB4 /// HLA-DRB5 /// LOC100996809 /// LOC101060835	major histocompatibility complex, class II, DQ beta 1 /// major histocompatibility complex, class II, DR beta 1 /// major histocompatibility complex, class II, DR beta 4 /// major histocompatibility complex, class II, DR beta 5 /// HLA class II histocompatibility antigen, DRB1-10 beta chain-like /// HLA class II histocompatibility antigen, DQ beta 1 chain-like	chr6p21.3	3119 /// 3123 /// 3126 /// 3127 /// 100996809 /// 101060835	1.24483e-05
KCNMB3	potassium large conductance calcium-activated channel, subfamily M beta member 3	chr3q26.3-q27	27094	1.24676e-05
EFNA1	ephrin-A1	chr1q21-q22	1942	1.26357e-05
PDZK1IP1	PDZK1 interacting protein 1	chr1p33	10158	1.27158e-05
AGO1	argonaute RISC catalytic component 1	chr1p34.3	26523	1.27227e-05
PRRC2C	proline-rich coiled-coil 2C	chr1q23.3	23215	1.27308e-05
CKAP5	cytoskeleton associated protein 5	chr11p11.2	9793	1.28859e-05
PLXDC2	plexin domain containing 2	chr10p12.31	84898	1.29149e-05
ARHGEF7	Rho guanine nucleotide exchange factor (GEF) 7	chr13q34	8874	1.29694e-05
EFR3A	EFR3 homolog A (S. cerevisiae)	chr8q24.22	23167	1.40649e-05
UCKL1	uridine-cytidine kinase 1-like 1	chr20q13.33	54963	1.45244e-05
PPIH	peptidylprolyl isomerase H (cyclophilin H)	chr1p34.1	10465	1.46362e-05
CACYBP	calcyclin binding protein	chr1q24-q25	27101	1.46871e-05
NRP1	neuropilin 1	chr10p12	8829	1.47765e-05
AMMECR1	Alport syndrome, mental retardation, midface hypoplasia and elliptocytosis chromosomal region gene 1	chrXq22.3	9949	1.47989e-05
MOSPD1	motile sperm domain containing 1	chrXq26.3	56180	1.49435e-05
INTS8	integrator complex subunit 8	chr8q22.1	55656	1.50034e-05
CHRDL1	chordin-like 1	chrXq23	91851	1.50492e-05
WNT4	wingless-type MMTV integration site family, member 4	chr1p36.23-p35.1	54361	1.51615e-05
CD1E	CD1e molecule	chr1q23.1	913	1.51665e-05
PDK2	pyruvate dehydrogenase kinase, isozyme 2	chr17q21.33	5164	1.52057e-05
GATA4	GATA binding protein 4	chr8p23.1-p22	2626	1.52835e-05
YKT6	YKT6 v-SNARE homolog (S. cerevisiae)	chr7p15.1	10652	1.56262e-05
CSNK2A1	casein kinase 2, alpha 1 polypeptide	chr20p13	1457	1.57332e-05
C11orf49	chromosome 11 open reading frame 49	chr11p11.2	79096	1.59438e-05
MICU2	mitochondrial calcium uptake 2	chr13q12.11	221154	1.61057e-05
MYOC	myocilin, trabecular meshwork inducible glucocorticoid response	chr1q23-q24	4653	1.61177e-05
PRR15L	proline rich 15-like	chr17q21.32	79170	1.62253e-05
NCOA6	nuclear receptor coactivator 6	chr20q11	23054	1.64622e-05
CST4	cystatin S	chr20p11.21	1472	1.65008e-05
ZC3H3	zinc finger CCCH-type containing 3	chr8q24.3	23144	1.65111e-05
MCF2L-AS1	MCF2L antisense RNA 1	chr13q34	100289410	1.69364e-05
AKAP4	A kinase (PRKA) anchor protein 4	chrXp11.2	8852	1.7003e-05
TCF4	transcription factor 4	chr18q21.1	6925	1.71026e-05
FAR2	fatty acyl CoA reductase 2	chr12p11.22	55711	1.72068e-05
WNT2	wingless-type MMTV integration site family member 2	chr7q31.2	7472	1.73688e-05
SUN1	Sad1 and UNC84 domain containing 1	chr7p22.3	23353	1.74716e-05
KRT18	keratin 18	chr12q13	3875	1.75332e-05
STK39	serine threonine kinase 39	chr2q24.3	27347	1.77821e-05
EIF6	eukaryotic translation initiation factor 6	chr20q12	3692	1.78482e-05
PYGM	phosphorylase, glycogen, muscle	chr11q12-q13.2	5837	1.7891e-05
CNPY3	canopy FGF signaling regulator 3	chr6p21.1	10695	1.80565e-05
LGALS4	lectin, galactoside-binding, soluble, 4	chr19q13.2	3960	1.84089e-05
TOX3	TOX high mobility group box family member 3	chr16q12.1	27324	1.84534e-05
HIST1H2BD	histone cluster 1, H2bd	chr6p21.3	3017	1.85899e-05
RPS21	ribosomal protein S21	chr20q13.3	6227	1.87524e-05
SSX4 /// SSX4B	synovial sarcoma, X breakpoint 4 /// synovial sarcoma, X breakpoint 4B	chrXp11.23	6759 /// 548313	1.88452e-05
FOLH1B	folate hydrolase 1B	chr11q14.3	219595	1.92275e-05
ITPKC	inositol-trisphosphate 3-kinase C	chr19q13.1	80271	1.93739e-05
MECOM	MDS1 and EVI1 complex locus	chr3q26.2	2122	1.93922e-05
GLA	galactosidase, alpha	chrXq22	2717	1.93961e-05
HTRA1	HtrA serine peptidase 1	chr10q26.3	5654	1.94058e-05
RNF114	ring finger protein 114	chr20q13.13	55905	1.94566e-05
EPHA3	EPH receptor A3	chr3p11.2	2042	1.97055e-05
CKAP2	cytoskeleton associated protein 2	chr13q14	26586	1.98737e-05
RNF6	ring finger protein (C3H2C3 type) 6	chr13q12.2	6049	2e-05
SAMD9	sterile alpha motif domain containing 9	chr7q21.2	54809	2.07601e-05
PTP4A2	protein tyrosine phosphatase type IVA, member 2	chr1p35	8073	2.08003e-05
IRAK4	interleukin-1 receptor-associated kinase 4	chr12q12	51135	2.0833e-05
ANXA4	annexin A4	chr2p13	307	2.09383e-05
RBM48	RNA binding motif protein 48	chr7q21.2	84060	2.10427e-05
C2orf47	chromosome 2 open reading frame 47	chr2q33.1	79568	2.1203e-05
NMI	N-myc (and STAT) interactor	chr2q23	9111	2.1504e-05
PSMB3	proteasome (prosome, macropain) subunit, beta type, 3	chr17q12	5691	2.19044e-05
AAMDC	adipogenesis associated, Mth938 domain containing	chr11q14.1	28971	2.20779e-05
RTFDC1	replication termination factor 2 domain containing 1	chr20q13.31	51507	2.30333e-05
IPO9	importin 9	chr1q32.1	55705	2.33109e-05
CDX2	caudal type homeobox 2	chr13q12.3	1045	2.33349e-05
CDK13	cyclin-dependent kinase 13	chr7p13	8621	2.33974e-05
MRPS17	mitochondrial ribosomal protein S17	chr7p11	51373	2.35469e-05
PON3	paraoxonase 3	chr7q21.3	5446	2.35801e-05
TBC1D31	TBC1 domain family, member 31	chr8q24.13	93594	2.42101e-05
TRMT2B	tRNA methyltransferase 2 homolog B (S. cerevisiae)	chrXq22.1	79979	2.43631e-05
TRPM6	transient receptor potential cation channel, subfamily M, member 6	chr9q21.13	140803	2.4517e-05
CCDC87	coiled-coil domain containing 87	chr11q13.2	55231	2.47211e-05
UTP14A	UTP14, U3 small nucleolar ribonucleoprotein, homolog A (yeast)	chrXq26.1	10813	2.50678e-05
ZFAND1	zinc finger, AN1-type domain 1	chr8q21.13	79752	2.50685e-05
GLTSCR1L	GLTSCR1-like	chr6p21.1	23506	2.51103e-05
HS1BP3	HCLS1 binding protein 3	chr2p24.1	64342	2.51159e-05
RNF32	ring finger protein 32	chr7q36	140545	2.54169e-05
VAMP7	vesicle-associated membrane protein 7	chrXq28 and Yq12	6845	2.57078e-05
UBL3	ubiquitin-like 3	chr13q12-q13	5412	2.58272e-05
ATP1B1	ATPase, Na+/K+ transporting, beta 1 polypeptide	chr1q24	481	2.59304e-05
H3F3A /// H3F3AP4 /// H3F3B	H3 histone, family 3A /// H3 histone, family 3A, pseudogene 4 /// H3 histone, family 3B (H3.3B)	chr17q25.1 /// chr1q42.12 /// chr2q31.1	3020 /// 3021 /// 440926	2.59849e-05
RRN3 /// RRN3P1 /// RRN3P2	RRN3 RNA polymerase I transcription factor homolog (S. cerevisiae) /// RNA polymerase I transcription factor homolog (S. cerevisiae) pseudogene 1 /// RNA polymerase I transcription factor homolog (S. cerevisiae) pseudogene 2	chr16p11.2 /// chr16p12 /// chr16p12.2	54700 /// 653390 /// 730092	2.61673e-05
FBXO2	F-box protein 2	chr1p36.22	26232	2.65737e-05
PLCL1	phospholipase C-like 1	chr2q33	5334	2.68035e-05
PODXL2	podocalyxin-like 2	chr3q21.3	50512	2.71397e-05
SLITRK3	SLIT and NTRK-like family, member 3	chr3q26.1	22865	2.72485e-05
ANXA9	annexin A9	chr1q21	8416	2.79988e-05
TFAM	transcription factor A, mitochondrial	chr10q21	7019	2.80411e-05
THBS1	thrombospondin 1	chr15q15	7057	2.88274e-05
ACKR3	atypical chemokine receptor 3	chr2q37.3	57007	2.91333e-05
NUDT1	nudix (nucleoside diphosphate linked moiety X)-type motif 1	chr7p22	4521	2.92191e-05
CORO1B	coronin, actin binding protein, 1B	chr11q13.2	57175	2.92349e-05
DCLRE1C	DNA cross-link repair 1C	chr10p13	64421	2.96141e-05
ITPA	inosine triphosphatase (nucleoside triphosphate pyrophosphatase)	chr20p	3704	2.97035e-05
ZNF587	zinc finger protein 587	chr19q13.43	84914	3.00748e-05
GBAS	glioblastoma amplified sequence	chr7p12	2631	3.05242e-05
NID1	nidogen 1	chr1q43	4811	3.09359e-05
STAT1	signal transducer and activator of transcription 1, 91kDa	chr2q32.2	6772	3.10613e-05
FOXO3 /// FOXO3B	forkhead box O3 /// forkhead box O3B pseudogene	chr17p11.2 /// chr6q21	2309 /// 2310	3.10896e-05
CXCL5	chemokine (C-X-C motif) ligand 5	chr4q13.3	6374	3.12738e-05
PHF20	PHD finger protein 20	chr20q11.22-q11.23	51230	3.13172e-05
CDC5L	cell division cycle 5-like	chr6p21	988	3.18636e-05
PLK1	polo-like kinase 1	chr16p12.2	5347	3.22124e-05
CYP3A43	cytochrome P450, family 3, subfamily A, polypeptide 43	chr7q21.1	64816	3.25946e-05
YES1	YES proto-oncogene 1, Src family tyrosine kinase	chr18p11.31-p11.21	7525	3.25986e-05
HSDL2	hydroxysteroid dehydrogenase like 2	chr9q32	84263	3.3284e-05
CXXC4	CXXC finger protein 4	chr4q22-q24	80319	3.41624e-05
C6orf48	chromosome 6 open reading frame 48	chr6p21.3	50854	3.41905e-05
NAT10	N-acetyltransferase 10 (GCN5-related)	chr11p13	55226	3.43106e-05
SOGA1	suppressor of glucose, autophagy associated 1	chr20q11.23	140710	3.435e-05
COL4A2	collagen, type IV, alpha 2	chr13q34	1284	3.46117e-05
GSAP	gamma-secretase activating protein	chr7q11.23	54103	3.47717e-05
CHPT1	choline phosphotransferase 1	chr12q	56994	3.47883e-05
EIF5	eukaryotic translation initiation factor 5	chr14q32.32	1983	3.57073e-05
FDX1	ferredoxin 1	chr11q22	2230	3.60064e-05
MYH14	myosin, heavy chain 14, non-muscle	chr19q13.33	79784	3.60954e-05
ZC3H15	zinc finger CCCH-type containing 15	chr2q32.1	55854	3.62097e-05
OSBPL7	oxysterol binding protein-like 7	chr17q21	114881	3.71829e-05
PTN	pleiotrophin	chr7q33	5764	3.73216e-05
SCUBE3	signal peptide, CUB domain, EGF-like 3	chr6p21.3	222663	3.76366e-05
PRB1	proline-rich protein BstNI subfamily 1	chr12p13.2	5542	3.76466e-05
FKBP9	FK506 binding protein 9, 63 kDa	chr7p11.1	11328	3.79632e-05
PTDSS1	phosphatidylserine synthase 1	chr8q22	9791	3.81715e-05
PTCH1	patched 1	chr9q22.3	5727	3.83546e-05
ZNF142	zinc finger protein 142	chr2q35	7701	3.86331e-05
RPP38	ribonuclease P/MRP 38kDa subunit	chr10p13	10557	3.87842e-05
PLBD1	phospholipase B domain containing 1	chr12p13.1	79887	3.88188e-05
CD163	CD163 molecule	chr12p13.3	9332	3.88602e-05
MIR6805 /// RPL28	microRNA 6805 /// ribosomal protein L28	chr19q13.4	6158 /// 102465483	3.8989e-05
PLEKHA5	pleckstrin homology domain containing, family A member 5	chr12p12	54477	3.9278e-05
CASK	calcium/calmodulin-dependent serine protein kinase (MAGUK family)	chrXp11.4	8573	3.99884e-05
GRB7	growth factor receptor-bound protein 7	chr17q12	2886	4.06593e-05
IL9R	interleukin 9 receptor	chrXq28 and Yq12	3581	4.12763e-05
TRPC6	transient receptor potential cation channel, subfamily C, member 6	chr11q22.1	7225	4.15035e-05
IL1RAP	interleukin 1 receptor accessory protein	chr3q28	3556	4.18638e-05
CAPN5	calpain 5	chr11q14	726	4.20178e-05
HSPH1	heat shock 105kDa/110kDa protein 1	chr13q12.3	10808	4.2983e-05
LOC101928916 /// NNMT	uncharacterized LOC101928916 /// nicotinamide N-methyltransferase	chr11q23.1	4837 /// 101928916	4.3022e-05
MARK1	MAP/microtubule affinity-regulating kinase 1	chr1q41	4139	4.31534e-05
FBN1	fibrillin 1	chr15q21.1	2200	4.41077e-05
ACTA2	actin, alpha 2, smooth muscle, aorta	chr10q23.3	59	4.46568e-05
FBXL18	F-box and leucine-rich repeat protein 18	chr7p22.2	80028	4.512e-05
BTG2	BTG family, member 2	chr1q32	7832	4.57982e-05
SERPINF1	serpin peptidase inhibitor, clade F (alpha-2 antiplasmin, pigment epithelium derived factor), member 1	chr17p13.3	5176	4.62183e-05
KCNA4	potassium voltage-gated channel, shaker-related subfamily, member 4	chr11p14	3739	4.67094e-05
LRP5	low density lipoprotein receptor-related protein 5	chr11q13.4	4041	4.70587e-05
FXYD3	FXYD domain containing ion transport regulator 3	chr19q13.12	5349	4.81905e-05
LARP4B	La ribonucleoprotein domain family, member 4B	chr10p15.3	23185	4.85877e-05
ATP5E	ATP synthase, H+ transporting, mitochondrial F1 complex, epsilon subunit	chr20q13.32	514	4.88789e-05
ACTR3	ARP3 actin-related protein 3 homolog (yeast)	chr2q14.1	10096	4.90881e-05
STK3	serine/threonine kinase 3	chr8q22.2	6788	4.92501e-05
SS18L1	synovial sarcoma translocation gene on chromosome 18-like 1	chr20q13.3	26039	4.94617e-05
DSN1	DSN1, MIS12 kinetochore complex component	chr20q11.23	79980	5.06134e-05
PSPH	phosphoserine phosphatase	chr7p11.2	5723	5.15104e-05
KCNE2	potassium voltage-gated channel, Isk-related family, member 2	chr21q22.12	9992	5.16045e-05
PIGT	phosphatidylinositol glycan anchor biosynthesis, class T	chr20q12-q13.12	51604	5.28072e-05
PID1	phosphotyrosine interaction domain containing 1	chr2q36.3	55022	5.28332e-05
DSP	desmoplakin	chr6p24	1832	5.2903e-05
VEGFB	vascular endothelial growth factor B	chr11q13	7423	5.34845e-05
IDH1	isocitrate dehydrogenase 1 (NADP+), soluble	chr2q33.3	3417	5.35179e-05
BAHD1	bromo adjacent homology domain containing 1	chr15q15.1	22893	5.35333e-05
B3GALNT1	beta-1,3-N-acetylgalactosaminyltransferase 1 (globoside blood group)	chr3q25	8706	5.3602e-05
CXorf40A /// CXorf40B	chromosome X open reading frame 40A /// chromosome X open reading frame 40B	chrXq28	91966 /// 541578	5.37451e-05
RAB21	RAB21, member RAS oncogene family	chr12q21.1	23011	5.4495e-05
POU2F1	POU class 2 homeobox 1	chr1q24.2	5451	5.46767e-05
SMUG1	single-strand-selective monofunctional uracil-DNA glycosylase 1	chr12q13.13	23583	5.47696e-05
TMEM35	transmembrane protein 35	chrXq22.1	59353	5.4956e-05
ZNF117	zinc finger protein 117	chr7q11.21	51351	5.49873e-05
GPRC5D	G protein-coupled receptor, class C, group 5, member D	chr12p13.3	55507	5.49996e-05
PON2	paraoxonase 2	chr7q21.3	5445	5.59019e-05
CCL25	chemokine (C-C motif) ligand 25	chr19p13.2	6370	5.59487e-05
ADAP2	ArfGAP with dual PH domains 2	chr17q11.2	55803	5.62693e-05
PRRG4	proline rich Gla (G-carboxyglutamic acid) 4 (transmembrane)	chr11p13	79056	5.76733e-05
C1orf61	chromosome 1 open reading frame 61	chr1q22	10485	5.77001e-05
NFE2L3	nuclear factor, erythroid 2-like 3	chr7p15.2	9603	5.77679e-05
CARS2	cysteinyl-tRNA synthetase 2, mitochondrial (putative)	chr13q34	79587	5.8811e-05
HTATIP2	HIV-1 Tat interactive protein 2, 30kDa	chr11p15.1	10553	6.03462e-05
SMURF1	SMAD specific E3 ubiquitin protein ligase 1	chr7q22.1	57154	6.11308e-05
HLA-DRB1 /// HLA-DRB1	Homo sapiens major histocompatibility complex, class II, DR beta 1 (HLA-DRB1), transcript variant 2, mRNA. /// major histocompatibility complex, class II, DR beta 1	chr6p21.3	3123	6.14058e-05
MOCS3	molybdenum cofactor synthesis 3	chr20q13.13	27304	6.17581e-05
IFITM1	interferon induced transmembrane protein 1	chr11p15.5	8519	6.24257e-05
AGPAT2	1-acylglycerol-3-phosphate O-acyltransferase 2	chr9q34.3	10555	6.24972e-05
MAN2A2	mannosidase, alpha, class 2A, member 2	chr15q26.1	4122	6.28294e-05
MRPS31	mitochondrial ribosomal protein S31	chr13q14.11	10240	6.28927e-05
LAMP3	lysosomal-associated membrane protein 3	chr3q26.3-q27	27074	6.3205e-05
HDGF	hepatoma-derived growth factor	chr1q23.1	3068	6.33883e-05
ATG2A	autophagy related 2A	chr11q13.1	23130	6.35745e-05
ARPC1A	actin related protein 2/3 complex, subunit 1A, 41kDa	chr7q22.1	10552	6.39004e-05
ST13	suppression of tumorigenicity 13 (colon carcinoma) (Hsp70 interacting protein)	chr22q13.2	6767	6.40684e-05
TOP2A	topoisomerase (DNA) II alpha 170kDa	chr17q21-q22	7153	6.50234e-05
RRBP1	ribosome binding protein 1	chr20p12	6238	6.5178e-05
ANO1	anoctamin 1, calcium activated chloride channel	chr11q13.3	55107	6.54834e-05
MTFR1	mitochondrial fission regulator 1	chr8q13.1	9650	6.55789e-05
MN1	meningioma (disrupted in balanced translocation) 1	chr22q12.1	4330	6.59492e-05
LOC729966 /// PDE4C	uncharacterized LOC729966 /// phosphodiesterase 4C, cAMP-specific	chr19p13.11	5143 /// 729966	6.61658e-05
BUD31	BUD31 homolog (S. cerevisiae)	chr7q22.1	8896	6.63047e-05
WLS	wntless Wnt ligand secretion mediator	chr1p31.3	79971	6.65454e-05
SLC7A7	solute carrier family 7 (amino acid transporter light chain, y+L system), member 7	chr14q11.2	9056	6.66132e-05
RALY	RALY heterogeneous nuclear ribonucleoprotein	chr20q11.21-q11.23	22913	6.6833e-05
PAK2	p21 protein (Cdc42/Rac)-activated kinase 2	chr3q29	5062	6.77983e-05
PSMD14	proteasome (prosome, macropain) 26S subunit, non-ATPase, 14	chr2q24.2	10213	6.88873e-05
MPZL1	myelin protein zero-like 1	chr1q24.2	9019	6.89347e-05
SKAP1	src kinase associated phosphoprotein 1	chr17q21.32	8631	6.9359e-05
ECT2	epithelial cell transforming 2	chr3q26.1-q26.2	1894	6.96684e-05
CRMP1	collapsin response mediator protein 1	chr4p16.1	1400	6.98427e-05
ALPI	alkaline phosphatase, intestinal	chr2q37.1	248	7.05775e-05
SKP2	S-phase kinase-associated protein 2, E3 ubiquitin protein ligase	chr5p13	6502	7.06579e-05
VPS41	vacuolar protein sorting 41 homolog (S. cerevisiae)	chr7p14-p13	27072	7.10687e-05
SYT1	synaptotagmin I	chr12cen-q21	6857	7.122e-05
JRKL	JRK-like	chr11q21	8690	7.21801e-05
RHOQ	ras homolog family member Q	chr2p21	23433	7.234e-05
KLHL41	kelch-like family member 41	chr2q31.1	10324	7.48787e-05
IL22RA1	interleukin 22 receptor, alpha 1	chr1p36.11	58985	7.5384e-05
IFT57	intraflagellar transport 57 homolog (Chlamydomonas)	chr3q13.13	55081	7.54472e-05
CHURC1-FNTB /// FNTB	CHURC1-FNTB readthrough /// farnesyltransferase, CAAX box, beta	chr14q23 /// chr14q23.3	2342 /// 100529261	7.67941e-05
CTSH	cathepsin H	chr15q25.1	1512	7.70384e-05
MBD5	methyl-CpG binding domain protein 5	chr2q23.1	55777	7.70925e-05
IFNGR1	interferon gamma receptor 1	chr6q23.3	3459	7.74635e-05
LOC101928826 /// TPT1	uncharacterized LOC101928826 /// tumor protein, translationally-controlled 1	chr13q14	7178 /// 101928826	7.76813e-05
YAP1	Yes-associated protein 1	chr11q13	10413	8.05133e-05
UBE4B	ubiquitination factor E4B	chr1p36.3	10277	8.15544e-05
GPR183	G protein-coupled receptor 183	chr13q32.3	1880	8.19617e-05
FOXO3	forkhead box O3	chr6q21	2309	8.20684e-05
NCAPH	non-SMC condensin I complex, subunit H	chr2q11.2	23397	8.2718e-05
ZNF79	zinc finger protein 79	chr9q34	7633	8.27784e-05
SLPI	secretory leukocyte peptidase inhibitor	chr20q12	6590	8.29394e-05
MCAM	melanoma cell adhesion molecule	chr11q23.3	4162	8.36549e-05
KIFAP3	kinesin-associated protein 3	chr1q24.2	22920	8.36801e-05
HLA-E	major histocompatibility complex, class I, E	chr6p21.3	3133	8.41616e-05
MUTYH	mutY homolog	chr1p34.1	4595	8.51223e-05
ARNT	aryl hydrocarbon receptor nuclear translocator	chr1q21	405	8.57089e-05
GALNT3	polypeptide N-acetylgalactosaminyltransferase 3	chr2q24-q31	2591	8.65842e-05
PIR	pirin (iron-binding nuclear protein)	chrXp22.2	8544	8.78211e-05
R3HDM2	R3H domain containing 2	chr12q13.3	22864	8.82992e-05
LOC101930578 /// MRPS31P5 /// THSD1	uncharacterized LOC101930578 /// mitochondrial ribosomal protein S31 pseudogene 5 /// thrombospondin, type I, domain containing 1	chr13q /// chr13q14.3	55901 /// 100887750 /// 101930578	9.02766e-05
EIF1AX	eukaryotic translation initiation factor 1A, X-linked	chrXp22.12	1964	9.08298e-05
BLM	Bloom syndrome, RecQ helicase-like	chr15q26.1	641	9.1306e-05
RPRM	reprimo, TP53 dependent G2 arrest mediator candidate	chr2q23.3	56475	9.14976e-05
SPTAN1	spectrin, alpha, non-erythrocytic 1	chr9q34.11	6709	9.1985e-05
GNGT1	guanine nucleotide binding protein (G protein), gamma transducing activity polypeptide 1	chr7q21.3	2792	9.24232e-05
DTX2 /// LOC102725292	deltex 2, E3 ubiquitin ligase /// probable E3 ubiquitin-protein ligase DTX2-like	chr7q11.23	113878 /// 102725292	9.24359e-05
AP4M1	adaptor-related protein complex 4, mu 1 subunit	chr7q22.1	9179	9.30382e-05
PTGIS	prostaglandin I2 (prostacyclin) synthase	chr20q13.13	5740	9.31059e-05
GPR4	G protein-coupled receptor 4	chr19q13.3	2828	9.31634e-05
SMAP1	small ArfGAP 1	chr6q13	60682	9.45918e-05
FBXO46	F-box protein 46	chr19q13.3	23403	9.46304e-05
SRRT	serrate, RNA effector molecule	chr7q21	51593	9.50413e-05
NAB2	NGFI-A binding protein 2 (EGR1 binding protein 2)	chr12q13.3	4665	9.53186e-05
PCMT1	protein-L-isoaspartate (D-aspartate) O-methyltransferase	chr6q24-q25	5110	9.64204e-05
SLC6A4	solute carrier family 6 (neurotransmitter transporter), member 4	chr17q11.2	6532	9.68591e-05
CLDN3	claudin 3	chr7q11.23	1365	9.71788e-05
AUNIP	aurora kinase A and ninein interacting protein	chr1p36.11	79000	9.7452e-05
LOC101928625 /// MED21	uncharacterized LOC101928625 /// mediator complex subunit 21	chr12p11.23	9412 /// 101928625	9.79633e-05
ATG9A	autophagy related 9A	chr2q35	79065	9.8247e-05
CBLB	Cbl proto-oncogene B, E3 ubiquitin protein ligase	chr3q13.11	868	9.88029e-05
GARS	glycyl-tRNA synthetase	chr7p15	2617	0.00010044
FKBP5	FK506 binding protein 5	chr6p21.31	2289	0.000100813
CALCOCO1	calcium binding and coiled-coil domain 1	chr12q13.13	57658	0.000100842
ARNTL	aryl hydrocarbon receptor nuclear translocator-like	chr11p15	406	0.000100974
ACADL	acyl-CoA dehydrogenase, long chain	chr2q34	33	0.00010136
PDZRN4	PDZ domain containing ring finger 4	chr12q12	29951	0.000101522
DNALI1	dynein, axonemal, light intermediate chain 1	chr1p35.1	7802	0.000102266
CD93	CD93 molecule	chr20p11.21	22918	0.000103431
QPRT	quinolinate phosphoribosyltransferase	chr16p11.2	23475	0.000105631
PPIG	peptidylprolyl isomerase G (cyclophilin G)	chr2q31.1	9360	0.000107002
UBE2E3	ubiquitin-conjugating enzyme E2E 3	chr2q32.1	10477	0.000107173
PIP5K1B	phosphatidylinositol-4-phosphate 5-kinase, type I, beta	chr9q13	8395	0.000107985
ACTA1	actin, alpha 1, skeletal muscle	chr1q42.13	58	0.000109544
UBE4A	ubiquitination factor E4A	chr11q23.3	9354	0.000110254
CIAO1	cytosolic iron-sulfur assembly component 1	chr2q11.2	9391	0.000110307
SOX2	SRY (sex determining region Y)-box 2	chr3q26.3-q27	6657	0.000110454
CYP7A1	cytochrome P450, family 7, subfamily A, polypeptide 1	chr8q11-q12	1581	0.000111994
PSMB8	proteasome (prosome, macropain) subunit, beta type, 8	chr6p21.3	5696	0.000112521
PTGFR	prostaglandin F receptor (FP)	chr1p31.1	5737	0.000112773
FGFR4	fibroblast growth factor receptor 4	chr5q35.2	2264	0.000113155
PEBP1	phosphatidylethanolamine binding protein 1	chr12q24.23	5037	0.000114405
UCHL3	ubiquitin carboxyl-terminal esterase L3 (ubiquitin thiolesterase)	chr13q22.2	7347	0.000114436
HEBP1	heme binding protein 1	chr12p13.1	50865	0.000114458
CBX3	chromobox homolog 3	chr7p15.2	11335	0.000115744
DAG1	dystroglycan 1 (dystrophin-associated glycoprotein 1)	chr3p21	1605	0.000116467
CD1B	CD1b molecule	chr1q23.1	910	0.000116538
NUP160	nucleoporin 160kDa	chr11p11.2	23279	0.000117395
SEC61G	Sec61 gamma subunit	chr7p11.2	23480	0.000117469
EFNB1	ephrin-B1	chrXq12	1947	0.000117639
MYL2	myosin, light chain 2, regulatory, cardiac, slow	chr12q24.11	4633	0.000119346
PLN	phospholamban	chr6q22.1	5350	0.000119396
TRIM31	tripartite motif containing 31	chr6p21.3	11074	0.000119566
LDLR	low density lipoprotein receptor	chr19p13.2	3949	0.000121296
RNF186	ring finger protein 186	chr1p36.13	54546	0.00012131
ADO	2-aminoethanethiol (cysteamine) dioxygenase	chr10q21.3	84890	0.000121501
AHSP	alpha hemoglobin stabilizing protein	chr16p11.2	51327	0.000121782
CCR10	chemokine (C-C motif) receptor 10	chr17q21.1-q21.3	2826	0.000121934
FZD7	frizzled class receptor 7	chr2q33	8324	0.000122367
CYP27A1	cytochrome P450, family 27, subfamily A, polypeptide 1	chr2q35	1593	0.000122705
ZNF292	zinc finger protein 292	chr6q14.3	23036	0.000123426
SPINK1	serine peptidase inhibitor, Kazal type 1	chr5q32	6690	0.000123946
NEDD4	neural precursor cell expressed, developmentally down-regulated 4, E3 ubiquitin protein ligase	chr15q	4734	0.000123949
PLCB1	phospholipase C, beta 1 (phosphoinositide-specific)	chr20p12	23236	0.000124096
MDH2	malate dehydrogenase 2, NAD (mitochondrial)	chr7cen-q22	4191	0.000124359
GINS1	GINS complex subunit 1 (Psf1 homolog)	chr20p11.21	9837	0.000124567
AFG3L2	AFG3-like AAA ATPase 2	chr18p11	10939	0.000125293
COL8A1	collagen, type VIII, alpha 1	chr3q12.3	1295	0.000125716
LSM14B	LSM14B, SCD6 homolog B (S. cerevisiae)	chr20q13.33	149986	0.000126062
CXorf40A	chromosome X open reading frame 40A	chrXq28	91966	0.000126239
HIP1R	huntingtin interacting protein 1 related	chr12q24	9026	0.000129326
LAMC2	laminin, gamma 2	chr1q25-q31	3918	0.000129571
RIBC2	RIB43A domain with coiled-coils 2	chr22q13.31	26150	0.000129582
TNPO2	transportin 2	chr19p13.2	30000	0.000130205
UBAP2L	ubiquitin associated protein 2-like	chr1q21.3	9898	0.000130295
GTPBP4	GTP binding protein 4	chr10p15-p14	23560	0.000132422
KIAA0196	KIAA0196	chr8q24.13	9897	0.000133332
RNF113A	ring finger protein 113A	chrXq24	7737	0.00013366
CCT3 /// LOC101927137	chaperonin containing TCP1, subunit 3 (gamma) /// uncharacterized LOC101927137	chr1q23	7203 /// 101927137	0.00013462
KLHDC3	kelch domain containing 3	chr6p21.1	116138	0.000134782
HAAO	3-hydroxyanthranilate 3,4-dioxygenase	chr2p21	23498	0.000135178
IL1RL2	interleukin 1 receptor-like 2	chr2q12	8808	0.000136012
PIPOX	pipecolic acid oxidase	chr17q11.2	51268	0.000138766
CCHCR1	coiled-coil alpha-helical rod protein 1	chr6p21.3	54535	0.000138957
OR7E12P	olfactory receptor, family 7, subfamily E, member 12 pseudogene	chr11p15	10821	0.000139561
SLC25A32	solute carrier family 25 (mitochondrial folate carrier), member 32	chr8q22.3	81034	0.000139853
UBR4	ubiquitin protein ligase E3 component n-recognin 4	chr1p36.13	23352	0.000140913
PNPO	pyridoxamine 5'-phosphate oxidase	chr17q21.32	55163	0.000141568
CD36	CD36 molecule (thrombospondin receptor)	chr7q11.2	948	0.000143455
PRL	prolactin	chr6p22.3	5617	0.000144372
PROC	protein C (inactivator of coagulation factors Va and VIIIa)	chr2q13-q14	5624	0.000144508
MSMB	microseminoprotein, beta-	chr10q11.2	4477	0.000144616
NREP	neuronal regeneration related protein	chr5q22.1	9315	0.000145181
SLC29A2	solute carrier family 29 (equilibrative nucleoside transporter), member 2	chr11q13	3177	0.000145656
ATIC	5-aminoimidazole-4-carboxamide ribonucleotide formyltransferase/IMP cyclohydrolase	chr2q35	471	0.00014642
ZC2HC1C	zinc finger, C2HC-type containing 1C	chr14q24.3	79696	0.000147174
TIMP1	TIMP metallopeptidase inhibitor 1	chrXp11.3-p11.23	7076	0.000149394
ANKMY2	ankyrin repeat and MYND domain containing 2	chr7p21	57037	0.000149666
MRC1	mannose receptor, C type 1	chr10p12.33	4360	0.000149898
NMT2	N-myristoyltransferase 2	chr10p13	9397	0.000150512
MEIS1	Meis homeobox 1	chr2p14	4211	0.000151069
2001-03-01	membrane-associated ring finger (C3HC4) 1, E3 ubiquitin protein ligase	chr4q32.2	55016	0.000151658
LCK	LCK proto-oncogene, Src family tyrosine kinase	chr1p34.3	3932	0.000153171
FGL2	fibrinogen-like 2	chr7q11.23	10875	0.000154365
ELK2AP	ELK2A, member of ETS oncogene family, pseudogene	chr14q32.3	2003	0.000155012
AGO2 /// CASC7 /// CASC7 /// DQ574852	argonaute RISC catalytic component 2 /// cancer susceptibility candidate 7 (non-protein coding) /// --- /// Homo sapiens cDNA FLJ38845 fis, clone MESAN2003709.	chr8q24 /// chr8q24.3	27161 /// 286109	0.000156776
ANKRD49	ankyrin repeat domain 49	chr11q21	54851	0.000157488
DYRK2	dual-specificity tyrosine-(Y)-phosphorylation regulated kinase 2	chr12q15	8445	0.0001592
C1GALT1C1	C1GALT1-specific chaperone 1	chrXq24	29071	0.000160447
SUCO	SUN domain containing ossification factor	chr1q24	51430	0.000165394
TMUB2	transmembrane and ubiquitin-like domain containing 2	chr17q21.31	79089	0.000167066
SLC24A1	solute carrier family 24 (sodium/potassium/calcium exchanger), member 1	chr15q22	9187	0.000172403
CCR1	chemokine (C-C motif) receptor 1	chr3p21	1230	0.000174036
ZMPSTE24	zinc metallopeptidase STE24	chr1p34	10269	0.000175081
ASL	argininosuccinate lyase	chr7q11.21	435	0.000175225
NOL4	nucleolar protein 4	chr18q12	8715	0.0001755
ZNF468	zinc finger protein 468	chr19q13.41	90333	0.000175823
SNRPA	small nuclear ribonucleoprotein polypeptide A	chr19q13.1	6626	0.000178511
NXT1	nuclear transport factor 2-like export factor 1	chr20p12-p11.2	29107	0.000178871
TRIM15	tripartite motif containing 15	chr6p21.3	89870	0.0001795
MSRB2	methionine sulfoxide reductase B2	chr10p12	22921	0.00018012
LINC00623 /// LINC00869	long intergenic non-protein coding RNA 623 /// long intergenic non-protein coding RNA 869	chr1q21.1	57234 /// 728855	0.000181298
TFDP1	transcription factor Dp-1	chr13q34	7027	0.000183899
RAP2C	RAP2C, member of RAS oncogene family	chrXq25	57826	0.000184884
SLC39A1	solute carrier family 39 (zinc transporter), member 1	chr1q21	27173	0.000189508
TKTL1	transketolase-like 1	chrXq28	8277	0.000189825
EPS8L1	EPS8-like 1	chr19q13.42	54869	0.000190845
TGOLN2	trans-golgi network protein 2	chr2p11.2	10618	0.000191858
TBCE	tubulin folding cofactor E	chr1q42.3	6905	0.000192419
SRF	serum response factor (c-fos serum response element-binding transcription factor)	chr6p21.1	6722	0.000194419
PPP1R3D	protein phosphatase 1, regulatory subunit 3D	chr20q13.3	5509	0.00019546
ZNHIT1	zinc finger, HIT-type containing 1	chr7q22.1	10467	0.000196422
STARD7	StAR-related lipid transfer (START) domain containing 7	chr2q11.2	56910	0.000197063
IFI30 /// PIK3R2	interferon, gamma-inducible protein 30 /// phosphoinositide-3-kinase, regulatory subunit 2 (beta)	chr19p13.1 /// chr19q13.2-q13.4	5296 /// 10437	0.000198435
TMPRSS3	transmembrane protease, serine 3	chr21q22.3	64699	0.000198873
TAF11	TAF11 RNA polymerase II, TATA box binding protein (TBP)-associated factor, 28kDa	chr6p21.31	6882	0.000198967
NPR3	natriuretic peptide receptor 3	chr5p13.3	4883	0.000199212
GMEB2	glucocorticoid modulatory element binding protein 2	chr20q13.33	26205	0.000199457
ANKRD46	ankyrin repeat domain 46	chr8q22.2	157567	0.000199881
UPF3B	UPF3 regulator of nonsense transcripts homolog B (yeast)	chrXq25-q26	65109	0.00020013
N4BP2L1	NEDD4 binding protein 2-like 1	chr13q13.1	90634	0.00020045
RNFT2	ring finger protein, transmembrane 2	chr12q24.22	84900	0.000200634
MYH6 /// MYH7	myosin, heavy chain 6, cardiac muscle, alpha /// myosin, heavy chain 7, cardiac muscle, beta	chr14q12	4624 /// 4625	0.000204096
DGKB	diacylglycerol kinase, beta 90kDa	chr7p21.2	1607	0.000205205
PERP	PERP, TP53 apoptosis effector	chr6q24	64065	0.00020545
NOSIP	nitric oxide synthase interacting protein	chr19q13.33	51070	0.000205737
TRBC1	T cell receptor beta constant 1	chr7q34	28639	0.000205878
HSD11B1	hydroxysteroid (11-beta) dehydrogenase 1	chr1q32-q41	3290	0.00020636
UBL4A	ubiquitin-like 4A	chrXq28	8266	0.000208203
SNORA29 /// TCP1	small nucleolar RNA, H/ACA box 29 /// t-complex 1	chr6q25.3 /// chr6q25.3-q26	6950 /// 677812	0.000210565
SFRP4	secreted frizzled-related protein 4	chr7p14.1	6424	0.000211262
CDC25B	cell division cycle 25B	chr20p13	994	0.000211634
CREB3L1	cAMP responsive element binding protein 3-like 1	chr11p11.2	90993	0.000213666
AZIN1	antizyme inhibitor 1	chr8q22.3	51582	0.000215748
CCL20	chemokine (C-C motif) ligand 20	chr2q36.3	6364	0.000215979
BIN1	bridging integrator 1	chr2q14	274	0.000219449
SLA	Src-like-adaptor	chr8q24	6503	0.000220755
PLXNA2	plexin A2	chr1q32.2	5362	0.000221197
PGC	progastricsin (pepsinogen C)	chr6p21.1	5225	0.000223207
STEAP1	six transmembrane epithelial antigen of the prostate 1	chr7q21	26872	0.000223601
DIO2	deiodinase, iodothyronine, type II	chr14q24.2-q24.3	1734	0.000223809
ATF7IP	activating transcription factor 7 interacting protein	chr12p13.1	55729	0.000226021
ALG11 /// UTP14C	ALG11, alpha-1,2-mannosyltransferase /// UTP14, U3 small nucleolar ribonucleoprotein, homolog C (yeast)	chr13q14.2	9724 /// 440138	0.000227726
DDC	dopa decarboxylase (aromatic L-amino acid decarboxylase)	chr7p12.2	1644	0.000228368
TIA1	TIA1 cytotoxic granule-associated RNA binding protein	chr2p13	7072	0.000229819
RPS20 /// SNORD54	ribosomal protein S20 /// small nucleolar RNA, C/D box 54	chr8q12	6224 /// 26795	0.000230102
SLC36A1	solute carrier family 36 (proton/amino acid symporter), member 1	chr5q33.1	206358	0.000232463
CER1	cerberus 1, DAN family BMP antagonist	chr9p23-p22	9350	0.000238195
BID	BH3 interacting domain death agonist	chr22q11.1	637	0.000239739
CLIC5	chloride intracellular channel 5	chr6p12.3	53405	0.000239997
LRRC2	leucine rich repeat containing 2	chr3p21.31	79442	0.000251735
PRUNE	prune exopolyphosphatase	chr1q21	58497	0.0002518
SEL1L	sel-1 suppressor of lin-12-like (C. elegans)	chr14q31	6400	0.000251839
VCAN	versican	chr5q14.3	1462	0.000255407
TNFRSF21	tumor necrosis factor receptor superfamily, member 21	chr6p21.1	27242	0.000255769
FAM49B	family with sequence similarity 49, member B	chr8q24.21	51571	0.000256756
APOO	apolipoprotein O	chrXp22.11	79135	0.000258437
NOX3	NADPH oxidase 3	chr6q25.3	50508	0.000259724
IL1RL1	interleukin 1 receptor-like 1	chr2q12	9173	0.000261916
DCLRE1A	DNA cross-link repair 1A	chr10q25.1	9937	0.000262363
ADAMTS5	ADAM metallopeptidase with thrombospondin type 1 motif, 5	chr21q21.3	11096	0.000264216
HTR2C	5-hydroxytryptamine (serotonin) receptor 2C, G protein-coupled	chrXq24	3358	0.000267794
CCR8	chemokine (C-C motif) receptor 8	chr3p22	1237	0.00026783
SLC27A3	solute carrier family 27 (fatty acid transporter), member 3	chr1q21.3	11000	0.000270459
COPG2IT1	COPG2 imprinted transcript 1 (non-protein coding)	chr7q32	53844	0.000270775
TPM2	tropomyosin 2 (beta)	chr9p13	7169	0.000271624
ESYT1	extended synaptotagmin-like protein 1	chr12q13.2	23344	0.000271755
ELF4	E74-like factor 4 (ets domain transcription factor)	chrXq26	2000	0.00027233
C1QB	complement component 1, q subcomponent, B chain	chr1p36.12	713	0.00027321
COCH	cochlin	chr14q11.2-q13	1690	0.000273963
ANPEP	alanyl (membrane) aminopeptidase	chr15q25-q26	290	0.00027567
DDB2	damage-specific DNA binding protein 2, 48kDa	chr11p12-p11	1643	0.000274948
GMPR2	guanosine monophosphate reductase 2	chr14q12	51292	0.000274689
EIF1B	eukaryotic translation initiation factor 1B	chr3p22.1	10289	0.000272019
TAF7L	TAF7-like RNA polymerase II, TATA box binding protein (TBP)-associated factor, 50kDa	chrXq22.1	54457	0.000267697
RAPGEF3	Rap guanine nucleotide exchange factor (GEF) 3	chr12q13.1	10411	0.000267253
BTD	biotinidase	chr3p25	686	0.0002672
LPCAT4	lysophosphatidylcholine acyltransferase 4	chr15q14	254531	0.000265477
FAM46C	family with sequence similarity 46, member C	chr1p12	54855	0.000264478
ADCY7	adenylate cyclase 7	chr16q12.1	113	0.000261521
CITED2	Cbp/p300-interacting transactivator, with Glu/Asp-rich carboxy-terminal domain, 2	chr6q23.3	10370	0.000260571
PIDD1	p53-induced death domain protein 1	chr11p15.5	55367	0.000260179
RBM25	RNA binding motif protein 25	chr14q24.3	58517	0.000259062
ITM2A	integral membrane protein 2A	chrXq13.3-Xq21.2	9452	0.000258215
ROR2	receptor tyrosine kinase-like orphan receptor 2	chr9q22	4920	0.000256896
NDUFC1	NADH dehydrogenase (ubiquinone) 1, subcomplex unknown, 1, 6kDa	chr4q31.1	4717	0.000256179
TMEM183A /// TMEM183B	transmembrane protein 183A /// transmembrane protein 183B	chr1q32.1 /// chr3q25.1	92703 /// 653659	0.000254956
PNPLA4	patatin-like phospholipase domain containing 4	chrXp22.3	8228	0.000254876
ZNF43	zinc finger protein 43	chr19p13.1-p12	7594	0.000253182
TRIP4	thyroid hormone receptor interactor 4	chr15q22.31	9325	0.000252186
ANXA2 /// NHP2L1	annexin A2 /// NHP2 non-histone chromosome protein 2-like 1 (S. cerevisiae)	chr15q22.2 /// chr22q13	302 /// 4809	0.00025146
ARL17A /// ARL17B	ADP-ribosylation factor-like 17A /// ADP-ribosylation factor-like 17B	chr17q21.31	51326 /// 100506084	0.000246009
PREB	prolactin regulatory element binding	chr2p23.3	10113	0.000244782
ST3GAL4	ST3 beta-galactoside alpha-2,3-sialyltransferase 4	chr11q24.2	6484	0.000244551
TRIM14	tripartite motif containing 14	chr9q22.33	9830	0.000243386
ZNF280A	zinc finger protein 280A	chr22q11.22	129025	0.000241543
CYFIP1	cytoplasmic FMR1 interacting protein 1	chr15q11	23191	0.000240193
GADD45A	growth arrest and DNA-damage-inducible, alpha	chr1p31.2	1647	0.000239513
EMC6	ER membrane protein complex subunit 6	chr17p13.2	83460	0.000237626
ABHD5	abhydrolase domain containing 5	chr3p21	51099	0.000235913
MSX1	msh homeobox 1	chr4p16.2	4487	0.000235127
MEX3C	mex-3 RNA binding family member C	chr18q21.2	51320	0.000234843
JUNB	jun B proto-oncogene	chr19p13.2	3726	0.000233492
EHBP1L1	EH domain binding protein 1-like 1	chr11q13.1	254102	0.000233106
XKR8	XK, Kell blood group complex subunit-related family, member 8	chr1p35.3	55113	0.000231095
TIMM17A	translocase of inner mitochondrial membrane 17 homolog A (yeast)	chr1q32.1	10440	0.000230856
CHKB-CPT1B /// CPT1B	CHKB-CPT1B readthrough (NMD candidate) /// carnitine palmitoyltransferase 1B (muscle)	chr22q13.33	1375 /// 386593	0.000229969
SPDEF	SAM pointed domain containing ETS transcription factor	chr6p21.3	25803	0.000226583
CSNK1D	casein kinase 1, delta	chr17q25	1453	0.000222103
BCOR	BCL6 corepressor	chrXp11.4	54880	0.000221823
MBD1	methyl-CpG binding domain protein 1	chr18q21	4152	0.000219584
THOC5	THO complex 5	chr22q12.2	8563	0.000219404
HCFC1R1	host cell factor C1 regulator 1 (XPO1 dependent)	chr16p13.3	54985	0.000219066
RIMS3	regulating synaptic membrane exocytosis 3	chr1p34.2	9783	0.000218777
NOL12	nucleolar protein 12	chr22q13.1	79159	0.000217739
RAPGEF2	Rap guanine nucleotide exchange factor (GEF) 2	chr4q32.1	9693	0.000217279
CATSPERB	catsper channel auxiliary subunit beta	chr14q32.12	79820	0.000215688
KLC1	kinesin light chain 1	chr14q32.3	3831	0.000215528
SNX24	sorting nexin 24	chr5q23.2	28966	0.000213083
MRPL39	mitochondrial ribosomal protein L39	chr21q21.3	54148	0.000212839
RRAGA	Ras-related GTP binding A	chr9p22.1	10670	0.000209515
GAR1	GAR1 ribonucleoprotein	chr4q25	54433	0.000209114
SBF1	SET binding factor 1	chr22q13.33	6305	0.000209101
IBTK	inhibitor of Bruton agammaglobulinemia tyrosine kinase	chr6q14.1	25998	0.000208661
PWP2	PWP2 periodic tryptophan protein homolog (yeast)	chr21q22.3	5822	0.000207623
PCCB	propionyl CoA carboxylase, beta polypeptide	chr3q21-q22	5096	0.000206034
NSA2	NSA2 ribosome biogenesis homolog (S. cerevisiae)	chr5q13.3	10412	0.000204225
RAP1A	RAP1A, member of RAS oncogene family	chr1p13.3	5906	0.000203396
SEMA6B	sema domain, transmembrane domain (TM), and cytoplasmic domain, (semaphorin) 6B	chr19p13.3	10501	0.000202826
NDUFA2	NADH dehydrogenase (ubiquinone) 1 alpha subcomplex, 2, 8kDa	chr5q31.2	4695	0.00020232
ARAP2 /// LOC101928667	ArfGAP with RhoGAP domain, ankyrin repeat and PH domain 2 /// uncharacterized LOC101928667	chr4p14	116984 /// 101928667	0.000201809
TTC19	tetratricopeptide repeat domain 19	chr17p12	54902	0.000200225
NDUFA6	NADH dehydrogenase (ubiquinone) 1 alpha subcomplex, 6, 14kDa	chr22q13.2	4700	0.000199671
KIF20A	kinesin family member 20A	chr5q31	10112	0.000199062
POMC	proopiomelanocortin	chr2p23.3	5443	0.000197806
SLC16A2	solute carrier family 16, member 2 (thyroid hormone transporter)	chrXq13.2	6567	0.000197595
APEH	acylaminoacyl-peptide hydrolase	chr3p21.31	327	0.000196351
PCGF3	polycomb group ring finger 3	chr4p16.3	10336	0.000194418
OCM2	oncomodulin 2	chr7q21.2	4951	0.000193659
ARHGEF40	Rho guanine nucleotide exchange factor (GEF) 40	chr14q11.2	55701	0.000193315
BEGAIN	brain-enriched guanylate kinase-associated	chr14q32.2	57596	0.000191639
KIAA1109	KIAA1109	chr4q27	84162	0.000190936
HIST1H3B	histone cluster 1, H3b	chr6p22.1	8358	0.00019069
SHOX2	short stature homeobox 2	chr3q25.32	6474	0.000190575
ROBO1	roundabout, axon guidance receptor, homolog 1 (Drosophila)	chr3p12	6091	0.000188695
TTC1	tetratricopeptide repeat domain 1	chr5q33.3	7265	0.000188172
FASTK	Fas-activated serine/threonine kinase	chr7q35	10922	0.000187033
C14orf159	chromosome 14 open reading frame 159	chr14q32.11	80017	0.000184701
TRO	trophinin	chrXp11.22-p11.21	7216	0.00018365
CSF1	colony stimulating factor 1 (macrophage)	chr1p13.3	1435	0.000181244
ID2 /// ID2B	inhibitor of DNA binding 2, dominant negative helix-loop-helix protein /// inhibitor of DNA binding 2B, dominant negative helix-loop-helix protein (pseudogene)	chr2p25 /// chr3p14.2	3398 /// 84099	0.000180157
MAP2K5	mitogen-activated protein kinase kinase 5	chr15q23	5607	0.000179277
PIK3R2	phosphoinositide-3-kinase, regulatory subunit 2 (beta)	chr19q13.2-q13.4	5296	0.000178158
COL6A1	collagen, type VI, alpha 1	chr21q22.3	1291	0.000176328
TTLL12	tubulin tyrosine ligase-like family, member 12	chr22q13.31	23170	0.000172807
NAT1	N-acetyltransferase 1 (arylamine N-acetyltransferase)	chr8p22	9	0.000172701
PBRM1	polybromo 1	chr3p21	55193	0.000172402
SPECC1L	sperm antigen with calponin homology and coiled-coil domains 1-like	chr22q11.23	23384	0.000172349
FGF21	fibroblast growth factor 21	chr19q13.33	26291	0.000171937
HNRNPK	heterogeneous nuclear ribonucleoprotein K	chr9q21.32-q21.33	3190	0.000171234
PPP1R8	protein phosphatase 1, regulatory subunit 8	chr1p35.3	5511	0.000170233
FYCO1	FYVE and coiled-coil domain containing 1	chr3p21.31	79443	0.000169735
GMPR	guanosine monophosphate reductase	chr6p23	2766	0.00016945
COPS4	COP9 signalosome subunit 4	chr4q21.22	51138	0.000169173
ST3GAL5	ST3 beta-galactoside alpha-2,3-sialyltransferase 5	chr2p11.2	8869	0.000168305
IL6	interleukin 6	chr7p21	3569	0.000167801
TADA3	transcriptional adaptor 3	chr3p25.3	10474	0.000167016
PALLD	palladin, cytoskeletal associated protein	chr4q32.3	23022	0.000166842
TSR3	TSR3, 20S rRNA accumulation, homolog (S. cerevisiae)	chr16p13.3	115939	0.000166332
GALR3	galanin receptor 3	chr22q13.1	8484	0.000166051
ACSL1	acyl-CoA synthetase long-chain family member 1	chr4q35	2180	0.000164428
UBE3A	ubiquitin protein ligase E3A	chr15q11.2	7337	0.000163738
PRDM2	PR domain containing 2, with ZNF domain	chr1p36.21	7799	0.000163326
LEPROTL1	leptin receptor overlapping transcript-like 1	chr8p21	23484	0.000162157
PIAS2	protein inhibitor of activated STAT, 2	chr18q21.1	9063	0.000162085
DEFA5	defensin, alpha 5, Paneth cell-specific	chr8p23.1	1670	0.00015931
SRSF1	serine/arginine-rich splicing factor 1	chr17q22	6426	0.000158977
IFFO1	intermediate filament family orphan 1	chr12p13.3	25900	0.000157803
IGLV1-44	immunoglobulin lambda variable 1-44	chr22q11.2	28823	0.000157572
RNF187	ring finger protein 187	chr1q42.13	149603	0.000155684
RHOB	ras homolog family member B	chr2p24	388	0.000154587
CNOT4	CCR4-NOT transcription complex, subunit 4	chr7q33	4850	0.000152784
SFXN3	sideroflexin 3	chr10q24.31	81855	0.00015227
RNF8	ring finger protein 8, E3 ubiquitin protein ligase	chr6p21.3	9025	0.000152149
THAP1	THAP domain containing, apoptosis associated protein 1	chr8p11.21	55145	0.000150778
FHL1	four and a half LIM domains 1	chrXq26	2273	0.000150455
AK022030 /// TROVE2	Homo sapiens RNA, has-miR-mizuguchi-9, complete sequence. /// TROVE domain family, member 2	chr1q31	6738	0.000150442
RBM14-RBM4 /// RBM4	RBM14-RBM4 readthrough /// RNA binding motif protein 4	chr11q /// chr11q13	5936 /// 100526737	0.00014732
MUC16	mucin 16, cell surface associated	chr19p13.2	94025	0.000147258
PIP4K2A	phosphatidylinositol-5-phosphate 4-kinase, type II, alpha	chr10p12.2	5305	0.000145495
PHKB	phosphorylase kinase, beta	chr16q12-q13	5257	0.000144126
PHF7	PHD finger protein 7	chr3p21.1	51533	0.000143239
HNRNPAB	heterogeneous nuclear ribonucleoprotein A/B	chr5q35.3	3182	0.000143041
SBNO2	strawberry notch homolog 2 (Drosophila)	chr19p13.3	22904	0.000141868
GDPD3	glycerophosphodiester phosphodiesterase domain containing 3	chr16p11.2	79153	0.000140703
HK2	hexokinase 2	chr2p13	3099	0.000138301
TOP3B	topoisomerase (DNA) III beta	chr22q11.22	8940	0.000138074
PVALB	parvalbumin	chr22q13.1	5816	0.000137636
ZNF835	zinc finger protein 835	chr19q13.43	90485	0.000136596
PRDM5	PR domain containing 5	chr4q25-q26	11107	0.000135797
ACTR3B	ARP3 actin-related protein 3 homolog B (yeast)	chr7q36.1	57180	0.000135246
PDCD6IP	programmed cell death 6 interacting protein	chr3p22.3	10015	0.000135152
SENP3	SUMO1/sentrin/SMT3 specific peptidase 3	chr17p13	26168	0.000135073
COL4A6	collagen, type IV, alpha 6	chrXq22	1288	0.00013503
UGT1A1 /// UGT1A10 /// UGT1A3 /// UGT1A4 /// UGT1A5 /// UGT1A6 /// UGT1A7 /// UGT1A8 /// UGT1A9	UDP glucuronosyltransferase 1 family, polypeptide A1 /// UDP glucuronosyltransferase 1 family, polypeptide A10 /// UDP glucuronosyltransferase 1 family, polypeptide A3 /// UDP glucuronosyltransferase 1 family, polypeptide A4 /// UDP glucuronosyltransferase 1 family, polypeptide A5 /// UDP glucuronosyltransferase 1 family, polypeptide A6 /// UDP glucuronosyltransferase 1 family, polypeptide A7 ///…	chr2q37	54575 /// 54576 /// 54577 /// 54578 /// 54579 /// 54600 /// 54657 /// 54658 /// 54659	0.000134431
KLF2	Kruppel-like factor 2	chr19p13.11	10365	0.000133907
CHD3	chromodomain helicase DNA binding protein 3	chr17p13.1	1107	0.000133627
NEIL3	nei endonuclease VIII-like 3 (E. coli)	chr4q34.3	55247	0.000133569
RRP7A /// RRP7B	ribosomal RNA processing 7 homolog A (S. cerevisiae) /// ribosomal RNA processing 7 homolog B (S. cerevisiae)	chr22q13.2	27341 /// 91695	0.000133468
CRIP1	cysteine-rich protein 1 (intestinal)	chr14q32.33	1396	0.000132426
PDE10A	phosphodiesterase 10A	chr6q26	10846	0.000132318
UBP1	upstream binding protein 1 (LBP-1a)	chr3p22.3	7342	0.000132147
SH3BGRL3	SH3 domain binding glutamate-rich protein like 3	chr1p36.11	83442	0.000131459
YTHDC1	YTH domain containing 1	chr4q13.2	91746	0.000128957
THYN1	thymocyte nuclear protein 1	chr11q25	29087	0.000128013
DLG2	discs, large homolog 2 (Drosophila)	chr11q14.1	1740	0.000126284
CAMTA2	calmodulin binding transcription activator 2	chr17p13.2	23125	0.000126218
ARIH1	ariadne RBR E3 ubiquitin protein ligase 1	chr15q24	25820	0.000125418
IRF4	interferon regulatory factor 4	chr6p25-p23	3662	0.000125197
SDHA	succinate dehydrogenase complex, subunit A, flavoprotein (Fp)	chr5p15	6389	0.000125128
TMSB15A /// TMSB15B	thymosin beta 15a /// thymosin beta 15B	chrXq21.33-q22.3 /// chrXq22.2	11013 /// 286527	0.000125126
GAS1	growth arrest-specific 1	chr9q21.3-q22	2619	0.000124642
CNR1	cannabinoid receptor 1 (brain)	chr6q14-q15	1268	0.000123587
ERBB4	v-erb-b2 avian erythroblastic leukemia viral oncogene homolog 4	chr2q33.3-q34	2066	0.000123381
SDHD	succinate dehydrogenase complex, subunit D, integral membrane protein	chr11q23	6392	0.000123118
MAP1B	microtubule-associated protein 1B	chr5q13	4131	0.000122923
PGAP1	post-GPI attachment to proteins 1	chr2q33.1	80055	0.000122845
C11orf16	chromosome 11 open reading frame 16	chr11p15.3	56673	0.000122067
CALD1	caldesmon 1	chr7q33	800	0.000122004
OSGIN2	oxidative stress induced growth inhibitor family member 2	chr8q21	734	0.000121787
SCN7A	sodium channel, voltage-gated, type VII, alpha subunit	chr2q21-q23	6332	0.000119476
GINS3	GINS complex subunit 3 (Psf3 homolog)	chr16q21	64785	0.000119433
PANK3	pantothenate kinase 3	chr5q34	79646	0.00011921
OCEL1	occludin/ELL domain containing 1	chr19p13.11	79629	0.000118048
CDKN2C	cyclin-dependent kinase inhibitor 2C (p18, inhibits CDK4)	chr1p32	1031	0.000117661
TAAR5	trace amine associated receptor 5	chr6q23	9038	0.000117499
GLG1	golgi glycoprotein 1	chr16q22.3	2734	0.000117384
RPL12	ribosomal protein L12	chr9q34	6136	0.000116946
MCM4	minichromosome maintenance complex component 4	chr8q11.2	4173	0.000116455
ASNA1	arsA arsenite transporter, ATP-binding, homolog 1 (bacterial)	chr19q13.3	439	0.000116082
DR1	down-regulator of transcription 1, TBP-binding (negative cofactor 2)	chr1p22.1	1810	0.000115752
PXDN	peroxidasin homolog (Drosophila)	chr2p25	7837	0.000115383
KIAA0141	KIAA0141	chr5q31.3	9812	0.000115382
TEX10	testis expressed 10	chr9q31.1	54881	0.000114813
CLK3	CDC-like kinase 3	chr15q24	1198	0.000112788
DDX19A /// DDX19B	DEAD (Asp-Glu-Ala-Asp) box polypeptide 19A /// DEAD (Asp-Glu-Ala-Asp) box polypeptide 19B	chr16q22.1	11269 /// 55308	0.000112718
CADPS	Ca++-dependent secretion activator	chr3p14.2	8618	0.000112443
ITGB6 /// LOC100505984	integrin, beta 6 /// uncharacterized LOC100505984	chr2q24.2	3694 /// 100505984	0.000111364
SPEN	spen family transcriptional repressor	chr1p36	23013	0.000111103
HEATR6	HEAT repeat containing 6	chr17q23.1	63897	0.00011075
ENSA	endosulfine alpha	chr1q21.3	2029	0.000110693
DBH	dopamine beta-hydroxylase (dopamine beta-monooxygenase)	chr9q34	1621	0.000108754
SYDE1	synapse defective 1, Rho GTPase, homolog 1 (C. elegans)	chr19p13.12	85360	0.0001087
ZSCAN32	zinc finger and SCAN domain containing 32	chr16p13.3	54925	0.000108565
HIVEP2	human immunodeficiency virus type I enhancer binding protein 2	chr6q23-q24	3097	0.000108445
ZNF528	zinc finger protein 528	chr19q13	84436	0.000108266
ITGB7	integrin, beta 7	chr12q13.13	3695	0.000107901
CDC37L1	cell division cycle 37-like 1	chr9p24.1	55664	0.000107132
SLC35A5	solute carrier family 35, member A5	chr3q13.2	55032	0.000107033
HSPA9	heat shock 70kDa protein 9 (mortalin)	chr5q31.1	3313	0.000106766
PDE2A	phosphodiesterase 2A, cGMP-stimulated	chr11q13.4	5138	0.000106684
TP53	tumor protein p53	chr17p13.1	7157	0.000106354
MTF1	metal-regulatory transcription factor 1	chr1p33	4520	0.000106148
HOXB3	homeobox B3	chr17q21.3	3213	0.000105939
RGS12	regulator of G-protein signaling 12	chr4p16.3	6002	0.000105775
GNA11	guanine nucleotide binding protein (G protein), alpha 11 (Gq class)	chr19p13.3	2767	0.000104758
TMED9	transmembrane emp24 protein transport domain containing 9	chr5q35.3	54732	0.000104671
MAMLD1	mastermind-like domain containing 1	chrXq28	10046	0.000104636
RCAN1	regulator of calcineurin 1	chr21q22.12	1827	0.000104125
TPMT	thiopurine S-methyltransferase	chr6p22.3	7172	0.000103447
BTBD7	BTB (POZ) domain containing 7	chr14q32.12	55727	0.000102787
GGA2	golgi-associated, gamma adaptin ear containing, ARF binding protein 2	chr16p12	23062	0.000102265
SLC6A2	solute carrier family 6 (neurotransmitter transporter), member 2	chr16q12.2	6530	0.000102172
PKP1	plakophilin 1	chr1q32	5317	0.00010015
CDON	cell adhesion associated, oncogene regulated	chr11q24.2	50937	9.96922e-05
RHOT2	ras homolog family member T2	chr16p13.3	89941	9.95943e-05
CTRB2	chymotrypsinogen B2	chr16q23.1	440387	9.9266e-05
NCAM1	neural cell adhesion molecule 1	chr11q23.1	4684	9.91396e-05
ERAP1	endoplasmic reticulum aminopeptidase 1	chr5q15	51752	9.82907e-05
TCTN3	tectonic family member 3	chr10q24.1	26123	9.78596e-05
CBX5	chromobox homolog 5	chr12q13.13	23468	9.65255e-05
FAM169A	family with sequence similarity 169, member A	chr5q13.3	26049	9.62125e-05
CAPN7	calpain 7	chr3p24	23473	9.58942e-05
RCHY1	ring finger and CHY zinc finger domain containing 1, E3 ubiquitin protein ligase	chr4q21.1	25898	9.51297e-05
C1QL1	complement component 1, q subcomponent-like 1	chr17q21	10882	9.49572e-05
CD72	CD72 molecule	chr9p13.3	971	9.46775e-05
TBC1D2B	TBC1 domain family, member 2B	chr15q24.3-q25.1	23102	9.45369e-05
LSM4	LSM4 homolog, U6 small nuclear RNA associated (S. cerevisiae)	chr19p13.11	25804	9.3454e-05
HOXB6	homeobox B6	chr17q21.3	3216	9.3117e-05
CDKN1A	cyclin-dependent kinase inhibitor 1A (p21, Cip1)	chr6p21.2	1026	9.29472e-05
ANXA2	annexin A2	chr15q22.2	302	9.26733e-05
PTCD2	pentatricopeptide repeat domain 2	chr5q13.2	79810	9.08421e-05
RAB33A	RAB33A, member RAS oncogene family	chrXq26.1	9363	9.04023e-05
ALG13	ALG13, UDP-N-acetylglucosaminyltransferase subunit	chrXq23	79868	9.02439e-05
DNAAF2	dynein, axonemal, assembly factor 2	chr14q21.3	55172	8.97894e-05
TNC	tenascin C	chr9q33	3371	8.92716e-05
CEP68	centrosomal protein 68kDa	chr2p14	23177	8.84199e-05
SH3BP5	SH3-domain binding protein 5 (BTK-associated)	chr3p24.3	9467	8.79433e-05
OASL	2'-5'-oligoadenylate synthetase-like	chr12q24.2	8638	8.7906e-05
IL1RN	interleukin 1 receptor antagonist	chr2q14.2	3557	8.78711e-05
DHRS2	dehydrogenase/reductase (SDR family) member 2	chr14q11.2	10202	8.77377e-05
CCL21	chemokine (C-C motif) ligand 21	chr9p13	6366	8.70358e-05
NDUFAF3	NADH dehydrogenase (ubiquinone) complex I, assembly factor 3	chr3p21.31	25915	8.70334e-05
AQP4	aquaporin 4	chr18q11.2-q12.1	361	8.68274e-05
PLEKHO1	pleckstrin homology domain containing, family O member 1	chr1q21.2	51177	8.67253e-05
UGT1A1 /// UGT1A10 /// UGT1A4 /// UGT1A6 /// UGT1A8 /// UGT1A9	UDP glucuronosyltransferase 1 family, polypeptide A1 /// UDP glucuronosyltransferase 1 family, polypeptide A10 /// UDP glucuronosyltransferase 1 family, polypeptide A4 /// UDP glucuronosyltransferase 1 family, polypeptide A6 /// UDP glucuronosyltransferase 1 family, polypeptide A8 /// UDP glucuronosyltransferase 1 family, polypeptide A9	chr2q37	54575 /// 54576 /// 54578 /// 54600 /// 54657 /// 54658	8.61058e-05
HGD	homogentisate 1,2-dioxygenase	chr3q13.33	3081	8.55099e-05
HPS4	Hermansky-Pudlak syndrome 4	chr22cen-q12.3	89781	8.53374e-05
SMR3A	submaxillary gland androgen regulated protein 3A	chr4q13.3	26952	8.51541e-05
SMARCC1	SWI/SNF related, matrix associated, actin dependent regulator of chromatin, subfamily c, member 1	chr3p21.31	6599	8.49422e-05
NCOA4	nuclear receptor coactivator 4	chr10q11.2	8031	8.45465e-05
ADRB2	adrenoceptor beta 2, surface	chr5q31-q32	154	8.42212e-05
NR3C2	nuclear receptor subfamily 3, group C, member 2	chr4q31.1	4306	8.38123e-05
PLAC8	placenta-specific 8	chr4q21.22	51316	8.37066e-05
FBXO17	F-box protein 17	chr19q13.2	115290	8.35748e-05
PKIA	protein kinase (cAMP-dependent, catalytic) inhibitor alpha	chr8q21.12	5569	8.32243e-05
EDRF1	erythroid differentiation regulatory factor 1	chr10q26.13	26098	8.18662e-05
DACH1	dachshund family transcription factor 1	chr13q22	1602	8.17348e-05
PHLPP1	PH domain and leucine rich repeat protein phosphatase 1	chr18q21.33	23239	8.14462e-05
ZMYND10	zinc finger, MYND-type containing 10	chr3p21.3	51364	8.12141e-05
MSL3	male-specific lethal 3 homolog (Drosophila)	chrXp22.3	10943	8.11601e-05
CDYL	chromodomain protein, Y-like	chr6p25.1	9425	8.11498e-05
KYNU	kynureninase	chr2q22.2	8942	8.10033e-05
EPHX1	epoxide hydrolase 1, microsomal (xenobiotic)	chr1q42.1	2052	8.09865e-05
ABHD3	abhydrolase domain containing 3	chr18q11.2	171586	8.07266e-05
CLMN	calmin (calponin-like, transmembrane)	chr14q32.13	79789	8.06151e-05
C11orf24	chromosome 11 open reading frame 24	chr11q13	53838	8.06e-05
DHODH	dihydroorotate dehydrogenase (quinone)	chr16q22	1723	8.02184e-05
TXNL4A	thioredoxin-like 4A	chr18q23	10907	8.00236e-05
IK	IK cytokine, down-regulator of HLA II	chr5q31.3	3550	7.99751e-05
MED7	mediator complex subunit 7	chr5q33.3	9443	7.92503e-05
IGLC1	immunoglobulin lambda constant 1 (Mcg marker)	chr22q11.2	3537	7.90258e-05
F13A1	coagulation factor XIII, A1 polypeptide	chr6p25.3-p24.3	2162	7.75059e-05
AKAP17A	A kinase (PRKA) anchor protein 17A	chrXp22.33 and Yp11.32	8227	7.74188e-05
ADAT1	adenosine deaminase, tRNA-specific 1	chr16q23.1	23536	7.71608e-05
ARFRP1	ADP-ribosylation factor related protein 1	chr20q13.3	10139	7.70759e-05
DGCR8 /// MIR1306	DGCR8 microprocessor complex subunit /// microRNA 1306	chr22q11.2	54487 /// 100302197	7.70573e-05
CD28	CD28 molecule	chr2q33	940	7.69737e-05
RBM19	RNA binding motif protein 19	chr12q24.21	9904	7.69585e-05
UBAP2	ubiquitin associated protein 2	chr9p13.3	55833	7.68891e-05
POU2F3	POU class 2 homeobox 3	chr11q23.3	25833	7.5483e-05
BTNL8	butyrophilin-like 8	chr5q35.3	79908	7.54316e-05
TUBB4A	tubulin, beta 4A class IVa	chr19p13.3	10382	7.50612e-05
LRPAP1	low density lipoprotein receptor-related protein associated protein 1	chr4p16.3	4043	7.48031e-05
BDH2	3-hydroxybutyrate dehydrogenase, type 2	chr4q24	56898	7.4552e-05
KAZN	kazrin, periplakin interacting protein	chr1p36.21	23254	7.44074e-05
LARGE	like-glycosyltransferase	chr22q12.3	9215	7.43704e-05
NPTX2	neuronal pentraxin II	chr7q21.3-q22.1	4885	7.27968e-05
GJC1	gap junction protein, gamma 1, 45kDa	chr17q21.31	10052	7.25688e-05
SAMM50	SAMM50 sorting and assembly machinery component	chr22q13.31	25813	7.19533e-05
CSN2	casein beta	chr4q21.1	1447	7.12719e-05
EFTUD1	elongation factor Tu GTP binding domain containing 1	chr15q25.2	79631	7.11651e-05
CELA3A	chymotrypsin-like elastase family, member 3A	chr1p36.12	10136	7.0601e-05
YPEL1	yippee-like 1 (Drosophila)	chr22q11.2	29799	6.98759e-05
TCL1A	T-cell leukemia/lymphoma 1A	chr14q32.1	8115	6.95394e-05
UBE2G2	ubiquitin-conjugating enzyme E2G 2	chr21q22.3	7327	6.93617e-05
CELA2A /// CELA2B	chymotrypsin-like elastase family, member 2A /// chymotrypsin-like elastase family, member 2B	chr1p36.21	51032 /// 63036	6.92561e-05
ACE2	angiotensin I converting enzyme 2	chrXp22	59272	6.91437e-05
MTMR14	myotubularin related protein 14	chr3p26	64419	6.90797e-05
RASGRF1	Ras protein-specific guanine nucleotide-releasing factor 1	chr15q24.2	5923	6.90133e-05
TDP1	tyrosyl-DNA phosphodiesterase 1	chr14q32.11	55775	6.70863e-05
GOLGA8N	golgin A8 family, member N	chr15q13.2	643699	6.7036e-05
CCNE2	cyclin E2	chr8q22.1	9134	6.61473e-05
SHBG	sex hormone-binding globulin	chr17p13.1	6462	6.61058e-05
BANP	BTG3 associated nuclear protein	chr16q24	54971	6.58356e-05
DCT	dopachrome tautomerase	chr13q32	1638	6.57422e-05
2006-09-01	septin 6	chrXq24	23157	6.54776e-05
OLFM1	olfactomedin 1	chr9q34.3	10439	6.51162e-05
LNPEP	leucyl/cystinyl aminopeptidase	chr5q15	4012	6.49398e-05
MTA1	metastasis associated 1	chr14q32.3	9112	6.39728e-05
IER3IP1	immediate early response 3 interacting protein 1	chr18q12	51124	6.3597e-05
SPAG7	sperm associated antigen 7	chr17p13.2	9552	6.27776e-05
NDEL1	nudE neurodevelopment protein 1-like 1	chr17p13.1	81565	6.26987e-05
POFUT2	protein O-fucosyltransferase 2	chr21q22.3	23275	6.26538e-05
NSL1	NSL1, MIS12 kinetochore complex component	chr1q41	25936	6.26065e-05
CHRFAM7A /// CHRNA7 /// LOC101929970 /// LOC101930361	CHRNA7 (cholinergic receptor, nicotinic, alpha 7, exons 5-10) and FAM7A (family with sequence similarity 7A, exons A-E) fusion /// cholinergic receptor, nicotinic, alpha 7 (neuronal) /// CHRNA7-FAM7A fusion protein-like /// uncharacterized LOC101930361	chr15q13.1 /// chr15q14	1139 /// 89832 /// 101929970 /// 101930361	6.21708e-05
UQCR10	ubiquinol-cytochrome c reductase, complex III subunit X	chr22q12.2	29796	6.14678e-05
ANKHD1 /// ANKHD1-EIF4EBP3 /// EIF4EBP3	ankyrin repeat and KH domain containing 1 /// ANKHD1-EIF4EBP3 readthrough /// eukaryotic translation initiation factor 4E binding protein 3	chr5q31.3	8637 /// 54882 /// 404734	6.14554e-05
INS	insulin	chr11p15.5	3630	6.11873e-05
INSL3	insulin-like 3 (Leydig cell)	chr19p13.2-p12	3640	6.10869e-05
IQGAP1	IQ motif containing GTPase activating protein 1	chr15q26.1	8826	6.08891e-05
SNED1	sushi, nidogen and EGF-like domains 1	chr2q37.3	25992	6.05664e-05
CD79B	CD79b molecule, immunoglobulin-associated beta	chr17q23	974	6.0093e-05
NAGPA	N-acetylglucosamine-1-phosphodiester alpha-N-acetylglucosaminidase	chr16p13.3	51172	5.93913e-05
NEDD4L	neural precursor cell expressed, developmentally down-regulated 4-like, E3 ubiquitin protein ligase	chr18q21	23327	5.87788e-05
LRRC8E	leucine rich repeat containing 8 family, member E	chr19p13.2	80131	5.84615e-05
CDH3	cadherin 3, type 1, P-cadherin (placental)	chr16q22.1	1001	5.81881e-05
PARP2	poly (ADP-ribose) polymerase 2	chr14q11.2-q12	10038	5.76374e-05
KIAA0020	KIAA0020	chr9p24.2	9933	5.7386e-05
MSR1	macrophage scavenger receptor 1	chr8p22	4481	5.7207e-05
MUC2	mucin 2, oligomeric mucus/gel-forming	chr11p15.5	4583	5.67666e-05
APOL2	apolipoprotein L, 2	chr22q12	23780	5.64026e-05
SCO2	SCO2 cytochrome c oxidase assembly protein	chr22q13.33	9997	5.6284e-05
REV3L	REV3-like, polymerase (DNA directed), zeta, catalytic subunit	chr6q21	5980	5.61802e-05
TEX14	testis expressed 14	chr17q22	56155	5.60849e-05
AK6 /// TAF9	adenylate kinase 6 /// TAF9 RNA polymerase II, TATA box binding protein (TBP)-associated factor, 32kDa	chr5q13.2	6880 /// 102157402	5.55311e-05
FGL1	fibrinogen-like 1	chr8p22	2267	5.54549e-05
KRT20	keratin 20	chr17q21.2	54474	5.50667e-05
GPX7	glutathione peroxidase 7	chr1p32	2882	5.49063e-05
KPNB1	karyopherin (importin) beta 1	chr17q21.32	3837	5.4828e-05
KDSR	3-ketodihydrosphingosine reductase	chr18q21.3	2531	5.47409e-05
CNOT7	CCR4-NOT transcription complex, subunit 7	chr8p22-p21.3	29883	5.46098e-05
CTAGE5	CTAGE family, member 5	chr14q13.3	4253	5.45702e-05
GUSBP3 /// GUSBP9	glucuronidase, beta pseudogene 3 /// glucuronidase, beta pseudogene 9	chr5q13.2	653188 /// 100049076	5.42172e-05
TP63	tumor protein p63	chr3q28	8626	5.36421e-05
ZNF281	zinc finger protein 281	chr1q32.1	23528	5.35874e-05
GABRA5	gamma-aminobutyric acid (GABA) A receptor, alpha 5	chr15q12	2558	5.28449e-05
ACSL4	acyl-CoA synthetase long-chain family member 4	chrXq22.3-q23	2182	5.2759e-05
RPS6KA2	ribosomal protein S6 kinase, 90kDa, polypeptide 2	chr6q27	6196	5.16555e-05
SEC13	SEC13 homolog (S. cerevisiae)	chr3p25-p24	6396	5.14933e-05
CD200	CD200 molecule	chr3q13.2	4345	5.13408e-05
CDH22	cadherin 22, type 2	chr20q13.1	64405	5.02317e-05
ATN1	atrophin 1	chr12p13.31	1822	4.993e-05
LOC102724364 /// SEC22B	vesicle-trafficking protein SEC22b-like /// SEC22 vesicle trafficking protein homolog B (S. cerevisiae) (gene/pseudogene)	chr1q21.1	9554 /// 102724364	4.93926e-05
METTL2A /// METTL2B	methyltransferase like 2A /// methyltransferase like 2B	chr17q23.2 /// chr7q32.1	55798 /// 339175	4.77581e-05
LONP1	lon peptidase 1, mitochondrial	chr19p13.2	9361	4.7646e-05
CD4	CD4 molecule	chr12p13.31	920	4.73598e-05
PCDH11X /// PCDH11Y	protocadherin 11 X-linked /// protocadherin 11 Y-linked	chrXq21.3 /// chrYp11.2	27328 /// 83259	4.7057e-05
TSKS	testis-specific serine kinase substrate	chr19q13.3	60385	4.69636e-05
TRAPPC13	trafficking protein particle complex 13	chr5q12.3	80006	4.68079e-05
ZNF259P1	zinc finger protein 259 pseudogene 1	chr6q21	442240	4.65679e-05
SMARCA2	SWI/SNF related, matrix associated, actin dependent regulator of chromatin, subfamily a, member 2	chr9p22.3	6595	4.6005e-05
TTR	transthyretin	chr18q12.1	7276	4.56625e-05
GLOD4	glyoxalase domain containing 4	chr17p13.3	51031	4.55351e-05
CHRNA5	cholinergic receptor, nicotinic, alpha 5 (neuronal)	chr15q24	1138	4.49034e-05
DCAF16	DDB1 and CUL4 associated factor 16	chr4p15.31	54876	4.45856e-05
CTSC	cathepsin C	chr11q14.2	1075	4.45509e-05
TOX	thymocyte selection-associated high mobility group box	chr8q12.1	9760	4.44804e-05
VLDLR	very low density lipoprotein receptor	chr9p24	7436	4.40648e-05
HPGD	hydroxyprostaglandin dehydrogenase 15-(NAD)	chr4q34-q35	3248	4.40536e-05
CHST3	carbohydrate (chondroitin 6) sulfotransferase 3	chr10q22.1	9469	4.36284e-05
COPS3	COP9 signalosome subunit 3	chr17p11.2	8533	4.26176e-05
ATP5D	ATP synthase, H+ transporting, mitochondrial F1 complex, delta subunit	chr19p13.3	513	4.17858e-05
PCNT	pericentrin	chr21q22.3	5116	4.13348e-05
EPB41L4A	erythrocyte membrane protein band 4.1 like 4A	chr5q21.3	64097	4.11667e-05
PPP2R5E	protein phosphatase 2, regulatory subunit B', epsilon isoform	chr14q23.1	5529	4.09068e-05
TEAD1	TEA domain family member 1 (SV40 transcriptional enhancer factor)	chr11p15.2	7003	4.06271e-05
ZNF516	zinc finger protein 516	chr18q23	9658	4.05425e-05
NUP210	nucleoporin 210kDa	chr3p25.1	23225	3.98186e-05
TMEM121	transmembrane protein 121	chr14q32.33	80757	3.95288e-05
SLC9A2	solute carrier family 9, subfamily A (NHE2, cation proton antiporter 2), member 2	chr2q11.2	6549	3.90958e-05
SUPT4H1	suppressor of Ty 4 homolog 1 (S. cerevisiae)	chr17q22	6827	3.90885e-05
SERPINB1	serpin peptidase inhibitor, clade B (ovalbumin), member 1	chr6p25	1992	3.87749e-05
ZNF767P	zinc finger family member 767, pseudogene	chr7q36.1	79970	3.87656e-05
LPCAT1	lysophosphatidylcholine acyltransferase 1	chr5p15.33	79888	3.77814e-05
SMG7	SMG7 nonsense mediated mRNA decay factor	chr1q25	9887	3.74258e-05
ATP6V1D	ATPase, H+ transporting, lysosomal 34kDa, V1 subunit D	chr14q23-q24.2	51382	3.71678e-05
FAM110B	family with sequence similarity 110, member B	chr8q12.1	90362	3.69963e-05
RNF126	ring finger protein 126	chr19p13.3	55658	3.69792e-05
GALNT10	polypeptide N-acetylgalactosaminyltransferase 10	chr5q33.2	55568	3.65122e-05
SH3BP2	SH3-domain binding protein 2	chr4p16.3	6452	3.62868e-05
SNAP29	synaptosomal-associated protein, 29kDa	chr22q11.21	9342	3.60728e-05
MAPRE2	microtubule-associated protein, RP/EB family, member 2	chr18q12.1	10982	3.60633e-05
LEFTY1 /// LEFTY2	left-right determination factor 1 /// left-right determination factor 2	chr1q42.1	7044 /// 10637	3.58579e-05
COL4A5	collagen, type IV, alpha 5	chrXq22	1287	3.54768e-05
IDI2-AS1	IDI2 antisense RNA 1	chr10p15.3	55853	3.44237e-05
KXD1	KxDL motif containing 1	chr19p13.11	79036	3.44076e-05
ZNF43 /// ZNF729	zinc finger protein 43 /// zinc finger protein 729	chr19p12 /// chr19p13.1-p12	7594 /// 100287226	3.41672e-05
RARB	retinoic acid receptor, beta	chr3p24.2	5915	3.39115e-05
EIF3A	eukaryotic translation initiation factor 3, subunit A	chr10q26	8661	3.33993e-05
CTSW	cathepsin W	chr11q13.1	1521	3.33356e-05
CTDSPL	CTD (carboxy-terminal domain, RNA polymerase II, polypeptide A) small phosphatase-like	chr3p21.3	10217	3.33276e-05
MT1HL1	metallothionein 1H-like 1	chr1q43	645745	3.32979e-05
SLC37A1	solute carrier family 37 (glucose-6-phosphate transporter), member 1	chr21q22.3	54020	3.30714e-05
NDUFA1	NADH dehydrogenase (ubiquinone) 1 alpha subcomplex, 1, 7.5kDa	chrXq24	4694	3.30359e-05
N4BP1	NEDD4 binding protein 1	chr16q12.1	9683	3.28553e-05
NAA40	N(alpha)-acetyltransferase 40, NatD catalytic subunit	chr11q13.1	79829	3.28291e-05
TMEM43	transmembrane protein 43	chr3p25.1	79188	3.28242e-05
NFIC	nuclear factor I/C (CCAAT-binding transcription factor)	chr19p13.3	4782	3.25047e-05
NUP88	nucleoporin 88kDa	chr17p13.2	4927	3.24887e-05
RPS15	ribosomal protein S15	chr19p13.3	6209	3.21699e-05
ZRSR2	zinc finger (CCCH type), RNA-binding motif and serine/arginine rich 2	chrXp22.1	8233	3.1739e-05
ADH1C	alcohol dehydrogenase 1C (class I), gamma polypeptide	chr4q23	126	3.15698e-05
YTHDF2	YTH domain family, member 2	chr1p35	51441	3.1349e-05
BICC1	BicC family RNA binding protein 1	chr10q21.1	80114	3.1255e-05
TMCC1	transmembrane and coiled-coil domain family 1	chr3q22.1	23023	3.11053e-05
PEG3	paternally expressed 3	chr19q13.4	5178	3.10011e-05
TGFB1I1	transforming growth factor beta 1 induced transcript 1	chr16p11.2	7041	3.07486e-05
MILR1	mast cell immunoglobulin-like receptor 1	chr17q23.3	284021	3.03798e-05
PRKAB1	protein kinase, AMP-activated, beta 1 non-catalytic subunit	chr12q24.1-q24.3	5564	3.00304e-05
IL15	interleukin 15	chr4q31	3600	2.99967e-05
SHCBP1	SHC SH2-domain binding protein 1	chr16q11.2	79801	2.99364e-05
CLPS	colipase, pancreatic	chr6p21.31	1208	2.95316e-05
CD59	CD59 molecule, complement regulatory protein	chr11p13	966	2.94292e-05
NOP16	NOP16 nucleolar protein	chr5q35.2	51491	2.92461e-05
ADAM22	ADAM metallopeptidase domain 22	chr7q21	53616	2.86997e-05
MINK1	misshapen-like kinase 1	chr17p13.2	50488	2.8382e-05
SH3PXD2A	SH3 and PX domains 2A	chr10q24.33	9644	2.79287e-05
PFN1	profilin 1	chr17p13.3	5216	2.77524e-05
IQGAP2	IQ motif containing GTPase activating protein 2	chr5q13.3	10788	2.76529e-05
C1QTNF3	C1q and tumor necrosis factor related protein 3	chr5p13	114899	2.75678e-05
RGS10	regulator of G-protein signaling 10	chr10q25	6001	2.73411e-05
GJB5	gap junction protein, beta 5, 31.1kDa	chr1p35.1	2709	2.7277e-05
SRSF4	serine/arginine-rich splicing factor 4	chr1p35.3	6429	2.71543e-05
ECI1	enoyl-CoA delta isomerase 1	chr16p13.3	1632	2.71023e-05
LOC399491	GPS, PLAT and transmembrane domain-containing protein	chr16p13.1	399491	2.70235e-05
CFL1	cofilin 1 (non-muscle)	chr11q13	1072	2.69119e-05
MAGEA1	melanoma antigen family A, 1 (directs expression of antigen MZ2-E)	chrXq28	4100	2.68274e-05
TAF9B	TAF9B RNA polymerase II, TATA box binding protein (TBP)-associated factor, 31kDa	chrXq13.1-q21.1	51616	2.67692e-05
RBM6	RNA binding motif protein 6	chr3p21.3	10180	2.66411e-05
ACBD4	acyl-CoA binding domain containing 4	chr17q21.31	79777	2.66007e-05
TBC1D9B	TBC1 domain family, member 9B (with GRAM domain)	chr5q35.3	23061	2.62545e-05
COG8 /// PDF	component of oligomeric golgi complex 8 /// peptide deformylase (mitochondrial)	chr16q22.1	64146 /// 84342	2.61416e-05
WDR59	WD repeat domain 59	chr16q23.1	79726	2.60851e-05
MAP3K9	mitogen-activated protein kinase kinase kinase 9	chr14q24.2	4293	2.55669e-05
ADNP2	ADNP homeobox 2	chr18q23	22850	2.54988e-05
LIMCH1	LIM and calponin homology domains 1	chr4p13	22998	2.50166e-05
RASSF4	Ras association (RalGDS/AF-6) domain family member 4	chr10q11.21	83937	2.49255e-05
SLC47A1	solute carrier family 47 (multidrug and toxin extrusion), member 1	chr17p11.2	55244	2.48262e-05
PPP1R12B	protein phosphatase 1, regulatory subunit 12B	chr1q32.1	4660	2.47606e-05
STMN2	stathmin 2	chr8q21.13	11075	2.4135e-05
PNP	purine nucleoside phosphorylase	chr14q13.1	4860	2.40045e-05
FAM174B	family with sequence similarity 174, member B	chr15q26.1	400451	2.39699e-05
ALAS1	aminolevulinate, delta-, synthase 1	chr3p21.1	211	2.38636e-05
SSR1	signal sequence receptor, alpha	chr6p24.3	6745	2.38109e-05
FKBP15	FK506 binding protein 15, 133kDa	chr9q32	23307	2.34652e-05
AKAP8L	A kinase (PRKA) anchor protein 8-like	chr19p13.12	26993	2.32866e-05
HMOX1	heme oxygenase (decycling) 1	chr22q13.1	3162	2.32357e-05
CIRBP	cold inducible RNA binding protein	chr19p13.3	1153	2.31377e-05
GNL3L	guanine nucleotide binding protein-like 3 (nucleolar)-like	chrXp11.22	54552	2.29574e-05
ERCC8	excision repair cross-complementation group 8	chr5q12.1	1161	2.29349e-05
HSPB8	heat shock 22kDa protein 8	chr12q24.23	26353	2.28471e-05
ABHD8	abhydrolase domain containing 8	chr19p13.11	79575	2.28324e-05
MTF2	metal response element binding transcription factor 2	chr1p22.1	22823	2.26222e-05
PHC1	polyhomeotic homolog 1 (Drosophila)	chr12p13	1911	2.24312e-05
HDGFRP3	hepatoma-derived growth factor, related protein 3	chr15q25.2	50810	2.21926e-05
MYO1E	myosin IE	chr15q21-q22	4643	2.21501e-05
BTG3	BTG family, member 3	chr21q21.1	10950	2.18174e-05
C2CD2L	C2CD2-like	chr11q23.3	9854	2.17705e-05
SCARB2	scavenger receptor class B, member 2	chr4q21.1	950	2.16581e-05
HN1L	hematological and neurological expressed 1-like	chr16p13.3	90861	2.16019e-05
SON	SON DNA binding protein	chr21q22.11	6651	2.15092e-05
ACADS	acyl-CoA dehydrogenase, C-2 to C-3 short chain	chr12q24.31	35	2.12903e-05
SPTLC2	serine palmitoyltransferase, long chain base subunit 2	chr14q24.3	9517	2.12151e-05
ATP6V0A1	ATPase, H+ transporting, lysosomal V0 subunit a1	chr17q21	535	2.1158e-05
PHLDA1	pleckstrin homology-like domain, family A, member 1	chr12q15	22822	2.09482e-05
EPOR	erythropoietin receptor	chr19p13.3-p13.2	2057	2.09311e-05
SLC9A3R1	solute carrier family 9, subfamily A (NHE3, cation proton antiporter 3), member 3 regulator 1	chr17q25.1	9368	2.02935e-05
ACTN1	actinin, alpha 1	chr14q24|14q22-q24	87	2.02902e-05
LY6H	lymphocyte antigen 6 complex, locus H	chr8q24.3	4062	2.01371e-05
DNAJB1	DnaJ (Hsp40) homolog, subfamily B, member 1	chr19p13.2	3337	2.00005e-05
ATXN7	ataxin 7	chr3p21.1-p12	6314	1.98518e-05
MAP3K5	mitogen-activated protein kinase kinase kinase 5	chr6q22.33	4217	1.97922e-05
KMT2A	lysine (K)-specific methyltransferase 2A	chr11q23	4297	1.95659e-05
GYPC	glycophorin C (Gerbich blood group)	chr2q14-q21	2995	1.93849e-05
TRAF3	TNF receptor-associated factor 3	chr14q32.32	7187	1.93502e-05
TRMT61B	tRNA methyltransferase 61 homolog B (S. cerevisiae)	chr2p23.2	55006	1.92877e-05
NFRKB	nuclear factor related to kappaB binding protein	chr11q24-q25	4798	1.92324e-05
ADRA2C	adrenoceptor alpha 2C	chr4p16	152	1.91119e-05
WDR55	WD repeat domain 55	chr5q31.3	54853	1.90897e-05
FAM216A	family with sequence similarity 216, member A	chr12q24.11	29902	1.89718e-05
UBE2J1	ubiquitin-conjugating enzyme E2, J1	chr6q15	51465	1.88625e-05
LDOC1	leucine zipper, down-regulated in cancer 1	chrXq27	23641	1.87291e-05
MAP2K4	mitogen-activated protein kinase kinase 4	chr17p12	6416	1.84526e-05
PPP4R4	protein phosphatase 4, regulatory subunit 4	chr14q32.2	57718	1.80276e-05
PDCD4-AS1	PDCD4 antisense RNA 1	chr10q25.2	282997	1.79518e-05
SFPQ	splicing factor proline/glutamine-rich	chr1p34.3	6421	1.77408e-05
SIGLEC1	sialic acid binding Ig-like lectin 1, sialoadhesin	chr20p13	6614	1.77375e-05
HRH4	histamine receptor H4	chr18q11.2	59340	1.76081e-05
RNF123	ring finger protein 123	chr3p24.3	63891	1.75651e-05
IGHG1	immunoglobulin heavy constant gamma 1 (G1m marker)	chr14q32.33	3500	1.7428e-05
TF	transferrin	chr3q22.1	7018	1.71292e-05
ABL2	ABL proto-oncogene 2, non-receptor tyrosine kinase	chr1q25.2	27	1.69153e-05
FAS	Fas cell surface death receptor	chr10q24.1	355	1.66156e-05
MCM5	minichromosome maintenance complex component 5	chr22q13.1	4174	1.65566e-05
CCDC25	coiled-coil domain containing 25	chr8p21.1	55246	1.6359e-05
GRB2	growth factor receptor-bound protein 2	chr17q24-q25	2885	1.61746e-05
NR0B2	nuclear receptor subfamily 0, group B, member 2	chr1p36.1	8431	1.60903e-05
IGJ	immunoglobulin J polypeptide, linker protein for immunoglobulin alpha and mu polypeptides	chr4q21	3512	1.60886e-05
FXYD2 /// FXYD6-FXYD2	FXYD domain containing ion transport regulator 2 /// FXYD6-FXYD2 readthrough	chr11q23	486 /// 100533181	1.58175e-05
MIR4800 /// MXD4	microRNA 4800 /// MAX dimerization protein 4	chr4p16.3	10608 /// 100616358	1.56669e-05
DNAH3	dynein, axonemal, heavy chain 3	chr16p12.3	55567	1.56058e-05
UBN1	ubinuclein 1	chr16p13.3	29855	1.55917e-05
KHNYN	KH and NYN domain containing	chr14q12	23351	1.55862e-05
ARPP21	cAMP-regulated phosphoprotein, 21kDa	chr3p22.3	10777	1.53669e-05
LOC101928717 /// SLC19A1	uncharacterized LOC101928717 /// solute carrier family 19 (folate transporter), member 1	chr21q22.3	6573 /// 101928717	1.5218e-05
MYO1B	myosin IB	chr2q12-q34	4430	1.51844e-05
EZH1	enhancer of zeste 1 polycomb repressive complex 2 subunit	chr17q21.1-q21.3	2145	1.48971e-05
DDX19A	DEAD (Asp-Glu-Ala-Asp) box polypeptide 19A	chr16q22.1	55308	1.48806e-05
URB1	URB1 ribosome biogenesis 1 homolog (S. cerevisiae)	chr21q22.11	9875	1.4593e-05
ALDH1A2 /// LOC101928635	aldehyde dehydrogenase 1 family, member A2 /// uncharacterized LOC101928635	chr15q21.3	8854 /// 101928635	1.44439e-05
TROVE2	TROVE domain family, member 2	chr1q31	5475	1.43634e-05
PPEF1	protein phosphatase, EF-hand calcium binding domain 1	chrXp22	9737	1.42091e-05
GPRASP1	G protein-coupled receptor associated sorting protein 1	chrXq22.1	3762	1.38034e-05
KCNJ5	potassium inwardly-rectifying channel, subfamily J, member 5	chr11q24	2210	1.37564e-05
FCGR1B	Fc fragment of IgG, high affinity Ib, receptor (CD64)	chr1p11.2	1613 /// 693222	1.36847e-05
DAPK3 /// MIR637	death-associated protein kinase 3 /// microRNA 637	chr19p13.3	23299	1.35719e-05
BICD2	bicaudal D homolog 2 (Drosophila)	chr9q22.31	2204	1.32982e-05
FCAR	Fc fragment of IgA, receptor for	chr19q13.42	91355	1.32894e-05
LRP5L	low density lipoprotein receptor-related protein 5-like	chr22q11.23	25859	1.32032e-05
PART1	prostate androgen-regulated transcript 1 (non-protein coding)	chr5q12.1	224	1.31058e-05
ALDH3A2	aldehyde dehydrogenase 3 family, member A2	chr17p11.2	6195	1.2912e-05
RPS6KA1	ribosomal protein S6 kinase, 90kDa, polypeptide 1	chr1p	80256	1.27802e-05
FAM214B	family with sequence similarity 214, member B	chr9p13.3	23276	1.27256e-05
KLHL18	kelch-like family member 18	chr3p21.31	53	1.25965e-05
ACP2	acid phosphatase 2, lysosomal	chr11p11.2|11p12-p11	4286	1.25465e-05
MITF	microphthalmia-associated transcription factor	chr3p14.2-p14.1	10463	1.2519e-05
SLC30A9	solute carrier family 30 (zinc transporter), member 9	chr4p13	81689	1.23086e-05
ISCA1	iron-sulfur cluster assembly 1	chr9q21.33	3156	1.2187e-05
HMGCR	3-hydroxy-3-methylglutaryl-CoA reductase	chr5q13.3-q14	56005	1.19978e-05
C19orf10	chromosome 19 open reading frame 10	chr19p13.3	80148	1.19798e-05
PQLC1	PQ loop repeat containing 1	chr18q23	10906	1.19301e-05
TRAFD1	TRAF-type zinc finger domain containing 1	chr12q	4677	1.17749e-05
NARS	asparaginyl-tRNA synthetase	chr18q21.31	25959	1.17127e-05
KANK2	KN motif and ankyrin repeat domains 2	chr19p13.2	2495	1.17073e-05
FTH1	ferritin, heavy polypeptide 1	chr11q13	379	1.15876e-05
ARL4D	ADP-ribosylation factor-like 4D	chr17q21.31	5371	1.14417e-05
PML	promyelocytic leukemia	chr15q22	6929	1.13806e-05
TCF3	transcription factor 3	chr19p13.3	1902	1.13403e-05
LPAR1	lysophosphatidic acid receptor 1	chr9q31.3	7253	1.1271e-05
TSHR	thyroid stimulating hormone receptor	chr14q31	51735	1.11395e-05
RAPGEF6	Rap guanine nucleotide exchange factor (GEF) 6	chr5q31.1	599	1.10884e-05
BCL2L2	BCL2-like 2	chr14q11.2-q12	5393	1.10616e-05
EXOSC9	exosome component 9	chr4q27	29115	1.09195e-05
SAP30BP	SAP30 binding protein	chr17q25.1	89853	1.08921e-05
MVB12B	multivesicular body subunit 12B	chr9q33.3	29072	1.08566e-05
SETD2	SET domain containing 2	chr3p21.31	1824	1.07101e-05
DSC2	desmocollin 2	chr18q12.1	119	1.06383e-05
ADD2	adducin 2 (beta)	chr2p13.3	9284 /// 339044 /// 642778 /// 642799 /// 100288332 /// 101059938 /// 101059953 /// 101930075 /// 102724993	1.06232e-05
LOC101930075 /// LOC102724993 /// NPIPA1 /// NPIPA2 /// NPIPA3 /// NPIPA5 /// NPIPA7 /// NPIPA8 /// PKD1P1	polycystin-1-like /// nuclear pore complex-interacting protein family member A1-like /// nuclear pore complex interacting protein family, member A1 /// nuclear pore complex interacting protein family, member A2 /// nuclear pore complex interacting protein family, member A3 /// nuclear pore complex interacting protein family, member A5 /// nuclear pore complex interacting protein family, member A7…	chr16p13.11	1540	1.03998e-05
CYLD	cylindromatosis (turban tumor syndrome)	chr16q12.1	23508	1.0368e-05
TTC9	tetratricopeptide repeat domain 9	chr14q24.2	57509	1.01838e-05
MTUS1	microtubule associated tumor suppressor 1	chr8p22	3215	1.01425e-05
HOXB5	homeobox B5	chr17q21.3	1750	1.01395e-05
DLX6	distal-less homeobox 6	chr7q22	9871	1.01329e-05
SEC24D	SEC24 family member D	chr4q26	56935	9.92503e-06
SMCO4	single-pass membrane protein with coiled-coil domains 4	chr11q21	116372	9.91557e-06
LYPD1	LY6/PLAUR domain containing 1	chr2q21.2	55966	9.74084e-06
AJAP1	adherens junctions associated protein 1	chr1p36.32	51109	9.72345e-06
RDH11	retinol dehydrogenase 11 (all-trans/9-cis/11-cis)	chr14q24.1	10766	9.68058e-06
TOB2	transducer of ERBB2, 2	chr22q13.2	4493	9.64565e-06
MT1E	metallothionein 1E	chr16q13	10066	9.6289e-06
SCAMP2	secretory carrier membrane protein 2	chr15q23-q25	475	9.558e-06
ATOX1	antioxidant 1 copper chaperone	chr5q32	9908	9.48567e-06
G3BP2	GTPase activating protein (SH3 domain) binding protein 2	chr4q21.1	80110	9.46594e-06
ZNF614	zinc finger protein 614	chr19q13.41	7851	9.45918e-06
MALL	mal, T-cell differentiation protein-like	chr2q13	23507	9.4465e-06
LRRC8B	leucine rich repeat containing 8 family, member B	chr1p22.2	23140	9.44453e-06
ZZEF1	zinc finger, ZZ-type with EF-hand domain 1	chr17p13.2	7424	9.40094e-06
VEGFC	vascular endothelial growth factor C	chr4q34.3	754	9.172e-06
PTTG1IP	pituitary tumor-transforming 1 interacting protein	chr21q22.3	8546	9.1527e-06
AP3B1	adaptor-related protein complex 3, beta 1 subunit	chr5q14.1	5649	9.08201e-06
RELN	reelin	chr7q22	55859	8.89654e-06
BEX1	brain expressed, X-linked 1	chrXq22.1|Xq22	2517	8.87214e-06
FUCA1	fucosidase, alpha-L- 1, tissue	chr1p34	1360	8.73859e-06
CPB1	carboxypeptidase B1 (tissue)	chr3q24	123872	8.72122e-06
DNAAF1	dynein, axonemal, assembly factor 1	chr16q24.1	10421	8.68698e-06
CD2BP2	CD2 (cytoplasmic tail) binding protein 2	chr16p11.2	8382	8.67523e-06
NME5	NME/NM23 family member 5	chr5q31	5587	8.61615e-06
PRKD1	protein kinase D1	chr14q11	7384	8.4738e-06
UQCRC1	ubiquinol-cytochrome c reductase core protein I	chr3p21.3	51056	8.4622e-06
LAP3	leucine aminopeptidase 3	chr4p15.32	3035 /// 101928623	8.42013e-06
HARS /// LOC101928623	histidyl-tRNA synthetase /// uncharacterized LOC101928623	chr5q31.3	801 /// 805 /// 808	8.31498e-06
CALM1 /// CALM2 /// CALM3	calmodulin 1 (phosphorylase kinase, delta) /// calmodulin 2 (phosphorylase kinase, delta) /// calmodulin 3 (phosphorylase kinase, delta)	chr14q32.11 /// chr19q13.2-q13.3 /// chr2p21	29098	8.31317e-06
RANGRF	RAN guanine nucleotide release factor	chr17p13.1	9685	8.22204e-06
CLINT1	clathrin interactor 1	chr5q33.3	3815	8.20707e-06
KIT	v-kit Hardy-Zuckerman 4 feline sarcoma viral oncogene homolog	chr4q12	83759	8.19342e-06
RBM4B	RNA binding motif protein 4B	chr11q13	9604	8.05418e-06
RNF14	ring finger protein 14	chr5q23.3-q31.1	57599	7.91579e-06
WDR48	WD repeat domain 48	chr3p21.33	10061	7.91287e-06
ABCF2	ATP-binding cassette, sub-family F (GCN20), member 2	chr7q36	51014 /// 100302736	7.91148e-06
TMED7 /// TMED7-TICAM2	transmembrane emp24 protein transport domain containing 7 /// TMED7-TICAM2 readthrough	chr5q22.3	64848	7.81292e-06
YTHDC2	YTH domain containing 2	chr5q22.2	55347	7.79086e-06
ABHD10	abhydrolase domain containing 10	chr3q13.2	79946	7.75703e-06
C10orf95	chromosome 10 open reading frame 95	chr10q24.32	6663	7.39779e-06
SOX10	SRY (sex determining region Y)-box 10	chr22q13.1	57212	7.39281e-06
TP73-AS1	TP73 antisense RNA 1	chr1p36.32	4224	7.20746e-06
MEP1A	meprin A, alpha (PABA peptide hydrolase)	chr6p12-p11	10911	7.19261e-06
UTS2	urotensin 2	chr1p36	27430	7.1091e-06
MAT2B	methionine adenosyltransferase II, beta	chr5q34-q35	55848	7.05836e-06
PLGRKT	plasminogen receptor, C-terminal lysine transmembrane protein	chr9p24.1	7993	6.99587e-06
UBXN8	UBX domain protein 8	chr8p12-p11.2	613	6.96619e-06
BCR	breakpoint cluster region	chr22q11.23	9254	6.9452e-06
CACNA2D2	calcium channel, voltage-dependent, alpha 2/delta subunit 2	chr3p21.3	7475	6.93488e-06
WNT6	wingless-type MMTV integration site family, member 6	chr2q35	84901	6.77059e-06
NFATC2IP	nuclear factor of activated T-cells, cytoplasmic, calcineurin-dependent 2 interacting protein	chr16p11.2	6817	6.76293e-06
SULT1A1	sulfotransferase family, cytosolic, 1A, phenol-preferring, member 1	chr16p12.1	412	6.76249e-06
STS	steroid sulfatase (microsomal), isozyme S	chrXp22.32	29947	6.69012e-06
DNMT3L	DNA (cytosine-5-)-methyltransferase 3-like	chr21q22.3	27235	6.68811e-06
COQ2	coenzyme Q2 4-hydroxybenzoate polyprenyltransferase	chr4q21.23	6945	6.62657e-06
MLX	MLX, MAX dimerization protein	chr17q21.1	8572	6.49311e-06
PDLIM4	PDZ and LIM domain 4	chr5q31.1	7905	6.41214e-06
REEP5	receptor accessory protein 5	chr5q22-q23	10363	6.35001e-06
HMG20A	high mobility group 20A	chr15q24	29121	6.31332e-06
CLEC2D	C-type lectin domain family 2, member D	chr12p13	10121	6.30847e-06
ACTR1A	ARP1 actin-related protein 1 homolog A, centractin alpha (yeast)	chr10q24.32	114825	6.17889e-06
PWWP2A	PWWP domain containing 2A	chr5q33.3	79148	6.13843e-06
MMP28	matrix metallopeptidase 28	chr17q21.1	5245	6.01724e-06
PHB	prohibitin	chr17q21	901	5.94532e-06
CCNG2	cyclin G2	chr4q21.1	29109	5.8369e-06
FHOD1	formin homology 2 domain containing 1	chr16q22	81631	5.81814e-06
MAP1LC3B	microtubule-associated protein 1 light chain 3 beta	chr16q24.2	2110	5.80115e-06
ETFDH	electron-transferring-flavoprotein dehydrogenase	chr4q32-q35	55228	5.72747e-06
PNMAL1	paraneoplastic Ma antigen family-like 1	chr19q13.32	10025	5.65535e-06
MED16	mediator complex subunit 16	chr19p13.3	79071	5.58066e-06
ELOVL6	ELOVL fatty acid elongase 6	chr4q25	11168	5.57195e-06
PSIP1	PC4 and SFRS1 interacting protein 1	chr9p22.3	10522	5.56637e-06
DEAF1	DEAF1 transcription factor	chr11p15.5	10892	5.5429e-06
MALT1	mucosa associated lymphoid tissue lymphoma translocation gene 1	chr18q21	10291	5.52836e-06
SF3A1	splicing factor 3a, subunit 1, 120kDa	chr22q12.2	4089	5.37887e-06
SMAD4	SMAD family member 4	chr18q21.1	23309	5.29548e-06
SIN3B	SIN3 transcription regulator family member B	chr19p13.11	10048	5.26459e-06
RANBP9	RAN binding protein 9	chr6p23	314	5.2205e-06
AOC2	amine oxidase, copper containing 2 (retina-specific)	chr17q21	54910	5.18949e-06
SEMA4C	sema domain, immunoglobulin domain (Ig), transmembrane domain (TM) and short cytoplasmic domain, (semaphorin) 4C	chr2q11.2	7022	5.18039e-06
TFAP2C	transcription factor AP-2 gamma (activating enhancer binding protein 2 gamma)	chr20q13.2	8754	5.16393e-06
ADAM9	ADAM metallopeptidase domain 9	chr8p11.22	55509	5.08757e-06
BATF3	basic leucine zipper transcription factor, ATF-like 3	chr1q32.3	64858	4.97606e-06
DCLRE1B	DNA cross-link repair 1B	chr1p13.2	526	4.9237e-06
ATP6V1B2	ATPase, H+ transporting, lysosomal 56/58kDa, V1 subunit B2	chr8p21.3	150	4.88365e-06
ADRA2A	adrenoceptor alpha 2A	chr10q25.2	6358 /// 348249	4.8291e-06
CCL14 /// CCL15-CCL14	chemokine (C-C motif) ligand 14 /// CCL15-CCL14 readthrough (NMD candidate)	chr17q11.2 /// chr17q12	55635	4.82388e-06
DEPDC1	DEP domain containing 1	chr1p31.2	56159	4.81885e-06
TEX11	testis expressed 11	chrXq13.1	7323	4.81713e-06
UBE2D3	ubiquitin-conjugating enzyme E2D 3	chr4q24	23019	4.80097e-06
CNOT1	CCR4-NOT transcription complex, subunit 1	chr16q21	10776	4.73592e-06
ARPP19	cAMP-regulated phosphoprotein, 19kDa	chr15q21.2	6297	4.71213e-06
SALL2	spalt-like transcription factor 2	chr14q11.1-q12	6347	4.6535e-06
CCL2	chemokine (C-C motif) ligand 2	chr17q11.2-q12	4299	4.57297e-06
AFF1	AF4/FMR2 family, member 1	chr4q21	9201	4.53906e-06
DCLK1	doublecortin-like kinase 1	chr13q13	2870	4.52993e-06
GRK6	G protein-coupled receptor kinase 6	chr5q35	8792	4.51573e-06
TNFRSF11A	tumor necrosis factor receptor superfamily, member 11a, NFKB activator	chr18q22.1	51574	4.50927e-06
LARP7	La ribonucleoprotein domain family, member 7	chr4q25	4902	4.45444e-06
NRTN	neurturin	chr19p13.3	54187	4.40296e-06
NANS	N-acetylneuraminic acid synthase	chr9p24.1-p23	7168	4.38544e-06
TPM1	tropomyosin 1 (alpha)	chr15q22.1	9282	4.33736e-06
MED14	mediator complex subunit 14	chrXp11.4	1719	4.29461e-06
DHFR	dihydrofolate reductase	chr5q11.2-q13.2	25861	4.08121e-06
DFNB31	deafness, autosomal recessive 31	chr9q32	83443	4.02393e-06
SF3B5	splicing factor 3b, subunit 5, 10kDa	chr6q24.2	55781	3.96834e-06
RIOK2	RIO kinase 2	chr5q15	25932	3.89919e-06
CLIC4	chloride intracellular channel 4	chr1p36.11	6728	3.88399e-06
SRP19	signal recognition particle 19kDa	chr5q21-q22	23151	3.87517e-06
GRAMD4	GRAM domain containing 4	chr22q13.31	25941	3.82749e-06
TPGS2	tubulin polyglutamylase complex subunit 2	chr18q12.2	10205	3.80264e-06
MPZL2	myelin protein zero-like 2	chr11q24	2875	3.76846e-06
GPT	glutamic-pyruvate transaminase (alanine aminotransferase)	chr8q24.3	8801	3.75522e-06
SUCLG2	succinate-CoA ligase, GDP-forming, beta subunit	chr3p14.1	1362	3.74938e-06
CPD	carboxypeptidase D	chr17q11.2	23326	3.74141e-06
USP22	ubiquitin specific peptidase 22	chr17p11.2	50615	3.65328e-06
IL21R	interleukin 21 receptor	chr16p11	21	3.50953e-06
ABCA3	ATP-binding cassette, sub-family A (ABC1), member 3	chr16p13.3	2232	3.45188e-06
FDXR	ferredoxin reductase	chr17q25.1	23362	3.44396e-06
PSD3	pleckstrin and Sec7 domain containing 3	chr8p21.3	4501	3.40442e-06
MT1X	metallothionein 1X	chr16q13	7329	3.34842e-06
UBE2I	ubiquitin-conjugating enzyme E2I	chr16p13.3	4628	3.33034e-06
MYH10	myosin, heavy chain 10, non-muscle	chr17p13	22856	3.19783e-06
CHSY1	chondroitin sulfate synthase 1	chr15q26.3	56999	3.15259e-06
ADAMTS9	ADAM metallopeptidase with thrombospondin type 1 motif, 9	chr3p14.1	57758	3.11699e-06
SCUBE2	signal peptide, CUB domain, EGF-like 2	chr11p15.3	23474	3.09865e-06
ETHE1	ethylmalonic encephalopathy 1	chr19q13.31	1356	3.08032e-06
CP	ceruloplasmin (ferroxidase)	chr3q23-q25	51312	3.0288e-06
SLC25A37	solute carrier family 25 (mitochondrial iron transporter), member 37	chr8p21.2	28972	3.02746e-06
SPCS1	signal peptidase complex subunit 1 homolog (S. cerevisiae)	chr3p21.1	6397	3.0219e-06
SEC14L1	SEC14-like 1 (S. cerevisiae)	chr17q25.2	29	3.00489e-06
ABR	active BCR-related	chr17p13.3	3727	2.98657e-06
JUND	jun D proto-oncogene	chr19p13.2	1852	2.93926e-06
DUSP9	dual specificity phosphatase 9	chrXq28	9208	2.86259e-06
LRRFIP1	leucine rich repeat (in FLII) interacting protein 1	chr2q37.3	2872	2.84683e-06
MKNK2	MAP kinase interacting serine/threonine kinase 2	chr19p13.3	9665	2.84447e-06
KIAA0430	KIAA0430	chr16p13.11	3633	2.83635e-06
INPP5B	inositol polyphosphate-5-phosphatase, 75kDa	chr1p34	205 /// 100507855	2.80572e-06
AK4 /// LOC100507855	adenylate kinase 4 /// adenylate kinase 4, mitochondrial-like	chr1p31.3	9832	2.80252e-06
JAKMIP2	janus kinase and microtubule interacting protein 2	chr5q32	3699	2.73848e-06
ITIH3	inter-alpha-trypsin inhibitor heavy chain 3	chr3p21.1	6047	2.72024e-06
RNF4	ring finger protein 4	chr4p16.3	8989	2.67202e-06
TRPA1	transient receptor potential cation channel, subfamily A, member 1	chr8q13	1559	2.65973e-06
CYP2C9	cytochrome P450, family 2, subfamily C, polypeptide 9	chr10q24	167227	2.63615e-06
DCP2	decapping mRNA 2	chr5q22.2	3669	2.59457e-06
ISG20	interferon stimulated exonuclease gene 20kDa	chr15q26	8501	2.58478e-06
SLC43A1	solute carrier family 43 (amino acid system L transporter), member 1	chr11q12.1	2878	2.57065e-06
GPX3	glutathione peroxidase 3 (plasma)	chr5q23	50628	2.52613e-06
GEMIN4	gem (nuclear organelle) associated protein 4	chr17p13	6906	2.47543e-06
SERPINA7	serpin peptidase inhibitor, clade A (alpha-1 antiproteinase, antitrypsin), member 7	chrXq22.2	10749	2.43811e-06
KIF1C	kinesin family member 1C	chr17p13.2	7179	2.41455e-06
TPTE	transmembrane phosphatase with tensin homology	chr21p11	10556	2.39417e-06
RPP30	ribonuclease P/MRP 30kDa subunit	chr10q23.31	9929	2.39292e-06
JOSD1	Josephin domain containing 1	chr22q13.1	10039	2.3813e-06
PARP3	poly (ADP-ribose) polymerase family, member 3	chr3p21.31-p21.1	1357	2.29383e-06
CPA1	carboxypeptidase A1 (pancreatic)	chr7q32	387	2.28745e-06
RHOA	ras homolog family member A	chr3p21.3	84747	2.27636e-06
UNC119B	unc-119 homolog B (C. elegans)	chr12q24.31	3340	2.26633e-06
NDST1	N-deacetylase/N-sulfotransferase (heparan glucosaminyl) 1	chr5q33.1	9695	2.25205e-06
EDEM1	ER degradation enhancer, mannosidase alpha-like 1	chr3p26.1	9728	2.22961e-06
SECISBP2L	SECIS binding protein 2-like	chr15q21.1	6597	2.22758e-06
SMARCA4	SWI/SNF related, matrix associated, actin dependent regulator of chromatin, subfamily a, member 4	chr19p13.2	539	2.21372e-06
ATP5O	ATP synthase, H+ transporting, mitochondrial F1 complex, O subunit	chr21q22.11	55621	2.20993e-06
TRMT1	tRNA methyltransferase 1 homolog (S. cerevisiae)	chr19p13.2	2852	2.19554e-06
GPER1	G protein-coupled estrogen receptor 1	chr7p22.3	360	2.19119e-06
AQP3	aquaporin 3 (Gill blood group)	chr9p13	6139 /// 26790 /// 26791 /// 497661 /// 100124516 /// 100526842	2.17647e-06
C18orf32 /// RPL17 /// RPL17-C18orf32 /// SNORD58A /// SNORD58B /// SNORD58C	chromosome 18 open reading frame 32 /// ribosomal protein L17 /// RPL17-C18orf32 readthrough /// small nucleolar RNA, C/D box 58A /// small nucleolar RNA, C/D box 58B /// small nucleolar RNA, C/D box 58C	chr18q /// chr18q21 /// chr18q21.1	10737	2.11395e-06
RFPL3S	RFPL3 antisense	chr22q12.3	272	2.09769e-06
AMPD3	adenosine monophosphate deaminase 3	chr11p15	1397	2.03735e-06
CRIP2	cysteine-rich protein 2	chr14q32.3	4973	2.0252e-06
OLR1	oxidized low density lipoprotein (lectin-like) receptor 1	chr12p13.2-p12.3	518	2.00766e-06
ATP5G3	ATP synthase, H+ transporting, mitochondrial Fo complex, subunit C3 (subunit 9)	chr2q31.1	80742	2.00703e-06
PRR3	proline rich 3	chr6p21.33	529	1.96878e-06
ATP6V1E1	ATPase, H+ transporting, lysosomal 31kDa, V1 subunit E1	chr22q11.1	5894	1.94123e-06
RAF1	Raf-1 proto-oncogene, serine/threonine kinase	chr3p25	1104	1.91479e-06
RCC1	regulator of chromosome condensation 1	chr1p36.1	6159	1.89745e-06
RPL29	ribosomal protein L29	chr3p21.3-p21.2	23194	1.79023e-06
FBXL7	F-box and leucine-rich repeat protein 7	chr5p15.1	9125	1.77412e-06
RQCD1	RCD1 required for cell differentiation1 homolog (S. pombe)	chr2q35	54505	1.73278e-06
DHX29	DEAH (Asp-Glu-Ala-His) box polypeptide 29	chr5q11.2	23031	1.72703e-06
MAST3	microtubule associated serine/threonine kinase 3	chr19p13.11	5920	1.70236e-06
RARRES3	retinoic acid receptor responder (tazarotene induced) 3	chr11q23	1949	1.69356e-06
EFNB3	ephrin-B3	chr17p13.1	10069	1.66379e-06
RWDD2B	RWD domain containing 2B	chr21q22.11	1465	1.65526e-06
CSRP1	cysteine and glycine-rich protein 1	chr1q32	5742	1.64216e-06
PTGS1	prostaglandin-endoperoxide synthase 1 (prostaglandin G/H synthase and cyclooxygenase)	chr9q32-q33.3	857	1.61408e-06
CAV1	caveolin 1, caveolae protein, 22kDa	chr7q31.1	23395	1.5973e-06
LARS2	leucyl-tRNA synthetase 2, mitochondrial	chr3p21.3	55796	1.5893e-06
MBNL3	muscleblind-like splicing regulator 3	chrXq26.2	25816	1.58757e-06
TNFAIP8	tumor necrosis factor, alpha-induced protein 8	chr5q23.1	11198	1.58571e-06
SUPT16H	suppressor of Ty 16 homolog (S. cerevisiae)	chr14q11.2	3094	1.57745e-06
HINT1	histidine triad nucleotide binding protein 1	chr5q31.2	84168	1.57144e-06
ANTXR1	anthrax toxin receptor 1	chr2p13.1	9914	1.53528e-06
ATP2C2	ATPase, Ca++ transporting, type 2C, member 2	chr16q24.1	3084	1.52328e-06
NRG1	neuregulin 1	chr8p12	10231	1.47928e-06
RCAN2	regulator of calcineurin 2	chr6p12.3	6310	1.47284e-06
ATXN1	ataxin 1	chr6p23	933	1.46175e-06
CD22	CD22 molecule	chr19q13.1	5874	1.44529e-06
RAB27B	RAB27B, member RAS oncogene family	chr18q21.2	308	1.43024e-06
ANXA5	annexin A5	chr4q27	51435	1.42753e-06
SCARA3	scavenger receptor class A, member 3	chr8p21	64236	1.37395e-06
PDLIM2	PDZ and LIM domain 2 (mystique)	chr8p21.3	55589	1.36064e-06
BMP2K	BMP2 inducible kinase	chr4q21.21	9814	1.34528e-06
SFI1	Sfi1 homolog, spindle assembly associated (yeast)	chr22q12.2	64422	1.33737e-06
ATG3	autophagy related 3	chr3q13.2	10659	1.33223e-06
CELF2	CUGBP, Elav-like family member 2	chr10p13	4149	1.29537e-06
MAX	MYC associated factor X	chr14q23	9488	1.27201e-06
PIGB	phosphatidylinositol glycan anchor biosynthesis, class B	chr15q21.3	57380	1.25811e-06
MRS2	MRS2 magnesium transporter	chr6p22.3-p22.1	2589	1.23829e-06
GALNT1	polypeptide N-acetylgalactosaminyltransferase 1	chr18q12.1	440712 /// 100505650 /// 101929219	1.21367e-06
C1orf186 /// LOC100505650 /// LOC101929219	chromosome 1 open reading frame 186 /// uncharacterized LOC100505650 /// uncharacterized LOC101929219	chr1q32.1	26207	1.19384e-06
PITPNC1	phosphatidylinositol transfer protein, cytoplasmic 1	chr17q24.2	8360	1.18812e-06
HIST1H4D	histone cluster 1, H4d	chr6p22.1	8106 /// 100529063	1.17975e-06
BCL2L2-PABPN1 /// PABPN1	BCL2L2-PABPN1 readthrough /// poly(A) binding protein, nuclear 1	chr14q /// chr14q11.2	2057 /// 57139	1.17471e-06
EPOR /// RGL3	erythropoietin receptor /// ral guanine nucleotide dissociation stimulator-like 3	chr19p13.2 /// chr19p13.3-p13.2	9465	1.17353e-06
AKAP7	A kinase (PRKA) anchor protein 7	chr6q23	3383	1.16312e-06
ICAM1	intercellular adhesion molecule 1	chr19p13.3-p13.2	51128	1.15466e-06
SAR1B	secretion associated, Ras related GTPase 1B	chr5q31.1	2235	1.13534e-06
FECH	ferrochelatase	chr18q21.3	54801	1.12921e-06
HAUS6	HAUS augmin-like complex, subunit 6	chr9p22.1	11337	1.07614e-06
GABARAP	GABA(A) receptor-associated protein	chr17p13.1	55748	1.05331e-06
CNDP2	CNDP dipeptidase 2 (metallopeptidase M20 family)	chr18q22.3	2168	1.0523e-06
FABP1	fatty acid binding protein 1, liver	chr2p11	55692	1.04399e-06
LUC7L	LUC7-like (S. cerevisiae)	chr16p13.3	11182	1.0305e-06
SLC2A6	solute carrier family 2 (facilitated glucose transporter), member 6	chr9q34	4772	1.00434e-06
NFATC1	nuclear factor of activated T-cells, cytoplasmic, calcineurin-dependent 1	chr18q23	92335	9.84275e-07
STRADA	STE20-related kinase adaptor alpha	chr17q23.3	23171	9.76173e-07
GPD1L	glycerol-3-phosphate dehydrogenase 1-like	chr3p22.3	689	9.70139e-07
BTF3	basic transcription factor 3	chr5q13.2	56833	9.61428e-07
SLAMF8	SLAM family member 8	chr1q23.2	51499	9.4618e-07
TRIAP1	TP53 regulated inhibitor of apoptosis 1	chr12q24.31	3547	9.40476e-07
IGSF1	immunoglobulin superfamily, member 1	chrXq25	323	9.14789e-07
APBB2	amyloid beta (A4) precursor protein-binding, family B, member 2	chr4p13	3887	9.02476e-07
KRT81	keratin 81	chr12q13	6142 /// 26780	8.70693e-07
RPL18A /// SNORA68	ribosomal protein L18a /// small nucleolar RNA, H/ACA box 68	chr19p13	5188	8.63609e-07
PET112	PET112 homolog (yeast)	chr4q31.3	2139	7.8119e-07
EYA2	EYA transcriptional coactivator and phosphatase 2	chr20q13.1	7351	7.80516e-07
UCP2	uncoupling protein 2 (mitochondrial, proton carrier)	chr11q13	23563	7.59272e-07
CHST5	carbohydrate (N-acetylglucosamine 6-O) sulfotransferase 5	chr16q22.3	708	7.43312e-07
C1QBP	complement component 1, q subcomponent binding protein	chr17p13.3	9454	7.42494e-07
HOMER3	homer homolog 3 (Drosophila)	chr19p13.11	7518	7.37935e-07
XRCC4	X-ray repair complementing defective repair in Chinese hamster cells 4	chr5q14.2	6472	7.37787e-07
SHMT2	serine hydroxymethyltransferase 2 (mitochondrial)	chr12q12-q14	25994	6.95228e-07
HIGD1A	HIG1 hypoxia inducible domain family, member 1A	chr3p22.1	9891	6.88395e-07
NUAK1	NUAK family, SNF1-like kinase, 1	chr12q23.3	11081	6.86023e-07
KERA	keratocan	chr12q22	5979	6.6592e-07
RET	ret proto-oncogene	chr10q11.2	7389	6.44282e-07
UROD	uroporphyrinogen decarboxylase	chr1p34	4148	6.25769e-07
MATN3	matrilin 3	chr2p24-p23	79727	6.23902e-07
LIN28A	lin-28 homolog A (C. elegans)	chr1p36.11	51477	6.08911e-07
ISYNA1	inositol-3-phosphate synthase 1	chr19p13.11	64976	5.96971e-07
MRPL40	mitochondrial ribosomal protein L40	chr22q11.2	2192	5.94776e-07
FBLN1	fibulin 1	chr22q13.31	55344	5.71124e-07
PLCXD1	phosphatidylinositol-specific phospholipase C, X domain containing 1	chrXp22.33; Yp11.32	9071	5.68411e-07
CLDN10	claudin 10	chr13q31-q34	956	5.47321e-07
ENTPD3	ectonucleoside triphosphate diphosphohydrolase 3	chr3p21.3	54537	5.46408e-07
FAM35A	family with sequence similarity 35, member A	chr10q23.2	91137	5.44853e-07
SLC25A46	solute carrier family 25, member 46	chr5q22.1	373	5.30737e-07
TRIM23	tripartite motif containing 23	chr5q12.3	8412	5.10816e-07
BCAR3	breast cancer anti-estrogen resistance 3	chr1p22.1	7332	5.09268e-07
UBE2L3	ubiquitin-conjugating enzyme E2L 3	chr22q11.21	4820	5.07435e-07
NKTR	natural killer cell triggering receptor	chr3p22.1	123803	4.85517e-07
NTAN1	N-terminal asparagine amidase	chr16p13.11	3131	4.78044e-07
HLF	hepatic leukemia factor	chr17q22	84986	4.77274e-07
ARHGAP19	Rho GTPase activating protein 19	chr10q24.1	55159	4.77123e-07
RFWD3	ring finger and WD repeat domain 3	chr16q23.1	1809	4.70597e-07
DPYSL3	dihydropyrimidinase-like 3	chr5q32	80323	4.36351e-07
CCDC68	coiled-coil domain containing 68	chr18q21	1105	4.30563e-07
CHD1	chromodomain helicase DNA binding protein 1	chr5q15-q21	8646	3.97251e-07
CHRD	chordin	chr3q27	10979	3.94523e-07
FERMT2	fermitin family member 2	chr14q22.1	3240 /// 3250	3.77917e-07
HP /// HPR	haptoglobin /// haptoglobin-related protein	chr16q22.1 /// chr16q22.2	79365	3.76426e-07
BHLHE41	basic helix-loop-helix family, member e41	chr12p12.1	4502	3.67808e-07
MT2A	metallothionein 2A	chr16q13	7020	3.66116e-07
TFAP2A	transcription factor AP-2 alpha (activating enhancer binding protein 2 alpha)	chr6p24	7494	3.65855e-07
XBP1	X-box binding protein 1	chr22q12.1|22q12	6720	3.54485e-07
SREBF1	sterol regulatory element binding transcription factor 1	chr17p11.2	7716	3.35852e-07
VEZF1	vascular endothelial zinc finger 1	chr17q22	7049	3.31353e-07
TGFBR3	transforming growth factor, beta receptor III	chr1p33-p32	23443	3.31248e-07
SLC35A3	solute carrier family 35 (UDP-N-acetylglucosamine (UDP-GlcNAc) transporter), member A3	chr1p21	10099	3.25319e-07
TSPAN3	tetraspanin 3	chr15q24.3	1350	3.17594e-07
COX7C	cytochrome c oxidase subunit VIIc	chr5q14	4744	3.16495e-07
NEFH	neurofilament, heavy polypeptide	chr22q12.2	202018	3.14182e-07
TAPT1	transmembrane anterior posterior transformation 1	chr4p15.32	5108	3.08213e-07
PCM1	pericentriolar material 1	chr8p22-p21.3	1801 /// 124641	2.99743e-07
DPH1 /// OVCA2	diphthamide biosynthesis 1 /// ovarian tumor suppressor candidate 2	chr17p13.3	23300	2.96941e-07
ATMIN	ATM interactor	chr16q23.2	9555	2.96887e-07
H2AFY	H2A histone family, member Y	chr5q31.1	23543	2.9625e-07
RBFOX2	RNA binding protein, fox-1 homolog (C. elegans) 2	chr22q13.1	8932	2.91072e-07
MBD2	methyl-CpG binding domain protein 2	chr18q21	55008	2.90023e-07
HERC6	HECT and RLD domain containing E3 ubiquitin protein ligase family member 6	chr4q22.1	2824	2.57939e-07
GPM6B	glycoprotein M6B	chrXp22.2	2720 /// 643853	2.50084e-07
GLB1 /// TMPPE	galactosidase, beta 1 /// transmembrane protein with metallophosphoesterase domain	chr3p21.33 /// chr3p22.3	8630	2.36078e-07
HSD17B6	hydroxysteroid (17-beta) dehydrogenase 6	chr12q13	4155	2.29837e-07
MBP	myelin basic protein	chr18q23	336	2.23731e-07
APOA2	apolipoprotein A-II	chr1q23.3	373863	2.15553e-07
DND1	DND microRNA-mediated repression inhibitor 1	chr5q31.3	3959	2.14379e-07
LGALS3BP	lectin, galactoside-binding, soluble, 3 binding protein	chr17q25	51540	2.12345e-07
SCLY	selenocysteine lyase	chr2q37.3	6548	2.12113e-07
SLC9A1	solute carrier family 9, subfamily A (NHE1, cation proton antiporter 1), member 1	chr1p36.1-p35	51567	2.11854e-07
TDP2	tyrosyl-DNA phosphodiesterase 2	chr6p22.3-p22.1	9784	2.09426e-07
SNX17	sorting nexin 17	chr2p23-p22	2099	1.91375e-07
ESR1	estrogen receptor 1	chr6q25.1	5783	1.84493e-07
PTPN13	protein tyrosine phosphatase, non-receptor type 13 (APO-1/CD95 (Fas)-associated phosphatase)	chr4q21.3	7184	1.84266e-07
HSP90B1	heat shock protein 90kDa beta (Grp94), member 1	chr12q24.2-q24.3	5172	1.77565e-07
SLC26A4	solute carrier family 26 (anion exchanger), member 4	chr7q31	3212	1.71383e-07
HOXB2	homeobox B2	chr17q21.32	54741	1.68409e-07
LEPROT	leptin receptor overlapping transcript	chr1p31.3	522	1.68309e-07
ATP5J	ATP synthase, H+ transporting, mitochondrial Fo complex, subunit F6	chr21q21.1	6688	1.67752e-07
SPI1	Spi-1 proto-oncogene	chr11p11.2	7503	1.67421e-07
XIST	X inactive specific transcript (non-protein coding)	chrXq13.2	10634	1.67235e-07
GAS2L1	growth arrest-specific 2 like 1	chr22q12.2	5516	1.65745e-07
PPP2CB	protein phosphatase 2, catalytic subunit, beta isozyme	chr8p12	29893	1.6404e-07
PSMC3IP	PSMC3 interacting protein	chr17q21.2	6275	1.61758e-07
S100A4	S100 calcium binding protein A4	chr1q21	100862697	1.57457e-07
ERVK3-2	endogenous retrovirus group K3, member 2	chr14q24.2	957	1.56886e-07
ENTPD5	ectonucleoside triphosphate diphosphohydrolase 5	chr14q24	4781	1.52134e-07
NFIB	nuclear factor I/B	chr9p24.1	3020 /// 3021 /// 100616282	1.51144e-07
H3F3A /// H3F3B /// MIR4738	H3 histone, family 3A /// H3 histone, family 3B (H3.3B) /// microRNA 4738	chr17q25.1 /// chr1q42.12	4900	1.45166e-07
NRGN	neurogranin (protein kinase C substrate, RC3)	chr11q24	2618	1.43908e-07
GART	phosphoribosylglycinamide formyltransferase, phosphoribosylglycinamide synthetase, phosphoribosylaminoimidazole synthetase	chr21q22.11	4613	1.40885e-07
MYCN	v-myc avian myelocytomatosis viral oncogene neuroblastoma derived homolog	chr2p24.3	1833	1.37317e-07
EPYC	epiphycan	chr12q21	7786	1.34287e-07
MAP3K12	mitogen-activated protein kinase kinase kinase 12	chr12q13	9144	1.28957e-07
SYNGR2	synaptogyrin 2	chr17q25.3	8877	1.28914e-07
SPHK1	sphingosine kinase 1	chr17q25.2	27350	1.27967e-07
APOBEC3C	apolipoprotein B mRNA editing enzyme, catalytic polypeptide-like 3C	chr22q13.1	23382	1.25469e-07
AHCYL2	adenosylhomocysteinase-like 2	chr7q32.1	79006	1.23378e-07
METRN	meteorin, glial cell differentiation regulator	chr16p13.3	9181	1.22738e-07
ARHGEF2	Rho/Rac guanine nucleotide exchange factor (GEF) 2	chr1q21-q22	3855	1.17783e-07
KRT7	keratin 7	chr12q13.13	56252	1.16171e-07
YLPM1	YLP motif containing 1	chr14q24.3	10802	1.15771e-07
SEC24A	SEC24 family member A	chr5q31.1	10062	1.11839e-07
NR1H3	nuclear receptor subfamily 1, group H, member 3	chr11p11.2	55857	1.10547e-07
KIZ	kizuna centrosomal protein	chr20p11.23	6833	1.07321e-07
ABCC8	ATP-binding cassette, sub-family C (CFTR/MRP), member 8	chr11p15.1	2335	1.06769e-07
FN1	fibronectin 1	chr2q34	202	1.06212e-07
AIM1	absent in melanoma 1	chr6q21	23245	9.58264e-08
ASTN2	astrotactin 2	chr9q33.1	81533	8.85392e-08
ITFG1	integrin alpha FG-GAP repeat containing 1	chr16q12.1	3842	8.50075e-08
TNPO1	transportin 1	chr5q13.2	3606	8.35493e-08
IL18	interleukin 18	chr11q22.2-q22.3	9411	8.33477e-08
ARHGAP29	Rho GTPase activating protein 29	chr1p22.1	10010	8.32103e-08
TANK	TRAF family member-associated NFKB activator	chr2q24-q31	7322	8.01979e-08
UBE2D2	ubiquitin-conjugating enzyme E2D 2	chr5q31.2	7104	7.99774e-08
TM4SF4	transmembrane 4 L six family member 4	chr3q25	102157402	7.88522e-08
AK6	adenylate kinase 6	chr5q13.2	2643	7.76793e-08
GCH1	GTP cyclohydrolase 1	chr14q22.1-q22.2	6432	7.66949e-08
SRSF7	serine/arginine-rich splicing factor 7	chr2p22.1	7106	7.63931e-08
TSPAN4	tetraspanin 4	chr11p15.5	6576	7.62106e-08
SLC25A1	solute carrier family 25 (mitochondrial carrier; citrate transporter), member 1	chr22q11.21	521	7.61683e-08
ATP5I	ATP synthase, H+ transporting, mitochondrial Fo complex, subunit E	chr4p16.3	5306	7.17532e-08
PITPNA	phosphatidylinositol transfer protein, alpha	chr17p13.3	2019	7.14477e-08
EN1	engrailed homeobox 1	chr2q14.2	4222	7.01977e-08
MEOX1	mesenchyme homeobox 1	chr17q21	540	6.76575e-08
ATP7B	ATPase, Cu++ transporting, beta polypeptide	chr13q14.3	24141	6.10887e-08
LAMP5	lysosomal-associated membrane protein family, member 5	chr20p12	3426	6.01535e-08
CFI	complement factor I	chr4q25	6926	5.7954e-08
TBX3	T-box 3	chr12q24.21	54149	5.73826e-08
C21orf91	chromosome 21 open reading frame 91	chr21q21.1	51228	5.68178e-08
GLTP	glycolipid transfer protein	chr12q24.11	10614	5.47529e-08
HEXIM1	hexamethylene bis-acetamide inducible 1	chr17q21.31	1000	5.43352e-08
CDH2	cadherin 2, type 1, N-cadherin (neuronal)	chr18q11.2	57502	5.35319e-08
NLGN4X	neuroligin 4, X-linked	chrXp22.33	10362	5.15439e-08
HMG20B	high mobility group 20B	chr19p13.3	64321	5.11088e-08
SOX17	SRY (sex determining region Y)-box 17	chr8q11.23	3954	4.89954e-08
LETM1	leucine zipper-EF-hand containing transmembrane protein 1	chr4p16.3	2266	4.80933e-08
FGG	fibrinogen gamma chain	chr4q28	203197	4.74931e-08
C9orf91	chromosome 9 open reading frame 91	chr9q32	7850	4.63647e-08
IL1R2	interleukin 1 receptor, type II	chr2q12	8513	4.48943e-08
LIPF	lipase, gastric	chr10q23.31	1952	4.01027e-08
CELSR2	cadherin, EGF LAG seven-pass G-type receptor 2	chr1p21	7033	3.98543e-08
TFF3	trefoil factor 3 (intestinal)	chr21q22.3	9934	3.74473e-08
P2RY14	purinergic receptor P2Y, G-protein coupled, 14	chr3q24-q25.1	1591	3.63967e-08
CYP24A1	cytochrome P450, family 24, subfamily A, polypeptide 1	chr20q13	9674	3.61184e-08
KIAA0040	KIAA0040	chr1q24-q25	50650	3.54818e-08
ARHGEF3	Rho guanine nucleotide exchange factor (GEF) 3	chr3p14.3	27247	3.47418e-08
NFU1	NFU1 iron-sulfur cluster scaffold homolog (S. cerevisiae)	chr2p15-p13	51447	3.33859e-08
IP6K2	inositol hexakisphosphate kinase 2	chr3p21.31	2532	3.00584e-08
ACKR1	atypical chemokine receptor 1 (Duffy blood group)	chr1q21-q22	55720	2.97757e-08
TSR1	TSR1, 20S rRNA accumulation, homolog (S. cerevisiae)	chr17p13.3	80781	2.86521e-08
COL18A1	collagen, type XVIII, alpha 1	chr21q22.3	4738	2.85233e-08
NEDD8	neural precursor cell expressed, developmentally down-regulated 8	chr14q12	10778	2.66066e-08
ZNF271	zinc finger protein 271	chr18q12	9905	2.6459e-08
SGSM2	small G protein signaling modulator 2	chr17p13.3	22872	2.52373e-08
SEC31A	SEC31 homolog A (S. cerevisiae)	chr4q21.22	207	2.48282e-08
AKT1	v-akt murine thymoma viral oncogene homolog 1	chr14q32.32	8614	2.44569e-08
STC2	stanniocalcin 2	chr5q35.1	64359	2.33471e-08
NXN	nucleoredoxin	chr17p13.3	5271	2.30602e-08
SERPINB8	serpin peptidase inhibitor, clade B (ovalbumin), member 8	chr18q22.1	23331	2.24599e-08
TTC28	tetratricopeptide repeat domain 28	chr22q12.1	11201	2.06272e-08
POLI	polymerase (DNA directed) iota	chr18q21.1	54596	2.04565e-08
L1TD1	LINE-1 type transposase domain containing 1	chr1p31.3	10637	1.86543e-08
LEFTY1	left-right determination factor 1	chr1q42.1	54974	1.8453e-08
THG1L	tRNA-histidine guanylyltransferase 1-like (S. cerevisiae)	chr5q33.3	7021	1.76658e-08
TFAP2B	transcription factor AP-2 beta (activating enhancer binding protein 2 beta)	chr6p12	7533	1.52664e-08
YWHAH	tyrosine 3-monooxygenase/tryptophan 5-monooxygenase activation protein, eta	chr22q12.3	23523	1.51092e-08
CABIN1	calcineurin binding protein 1	chr22q11.23	1311	1.49328e-08
COMP	cartilage oligomeric matrix protein	chr19p13.1	3240	1.43992e-08
HP	haptoglobin	chr16q22.2	26509	1.2663e-08
MYOF	myoferlin	chr10q24	4238	1.24066e-08
MFAP3	microfibrillar-associated protein 3	chr5q32-q33.2	2625	1.23805e-08
GATA3	GATA binding protein 3	chr10p15	9915	1.2241e-08
ARNT2	aryl-hydrocarbon receptor nuclear translocator 2	chr15q24	604	1.20083e-08
BCL6	B-cell CLL/lymphoma 6	chr3q27	5567	1.10491e-08
PRKACB	protein kinase, cAMP-dependent, catalytic, beta	chr1p31.1	79623	1.0799e-08
GALNT14	polypeptide N-acetylgalactosaminyltransferase 14	chr2p23.1	126321	1.07974e-08
MFSD12	major facilitator superfamily domain containing 12	chr19p13.3	26999	1.04857e-08
CYFIP2	cytoplasmic FMR1 interacting protein 2	chr5q33.3	3638	1.04438e-08
INSIG1	insulin induced gene 1	chr7q36	288	1.02128e-08
ANK3	ankyrin 3, node of Ranvier (ankyrin G)	chr10q21	6387	9.88081e-09
CXCL12	chemokine (C-X-C motif) ligand 12	chr10q11.1	23262	9.3981e-09
PPIP5K2	diphosphoinositol pentakisphosphate kinase 2	chr5q21.1	9145	8.95334e-09
SYNGR1	synaptogyrin 1	chr22q13.1	10223	8.83453e-09
GPA33	glycoprotein A33 (transmembrane)	chr1q24.1	10170	8.79734e-09
DHRS9	dehydrogenase/reductase (SDR family) member 9	chr2q31.1	79611	8.59733e-09
ACSS3	acyl-CoA synthetase short-chain family member 3	chr12q21.31	5865	8.35552e-09
RAB3B	RAB3B, member RAS oncogene family	chr1p32-p31	2624	7.97966e-09
GATA2	GATA binding protein 2	chr3q21.3	4494	7.48964e-09
MT1F	metallothionein 1F	chr16q13	27089	7.07151e-09
UQCRQ	ubiquinol-cytochrome c reductase, complex III subunit VII, 9.5kDa	chr5q31.1	489	7.05908e-09
ATP2A3	ATPase, Ca++ transporting, ubiquitous	chr17p13.3	9982	6.7737e-09
FGFBP1	fibroblast growth factor binding protein 1	chr4p15.32	8777	6.33531e-09
MPDZ	multiple PDZ domain protein	chr9p23	50	5.96891e-09
ACO2	aconitase 2, mitochondrial	chr22q13.2	9352	5.76748e-09
TXNL1	thioredoxin-like 1	chr18q21.31	80127	4.95549e-09
CCDC176	coiled-coil domain containing 176	chr14q24.3	1955	4.82413e-09
MEGF9	multiple EGF-like-domains 9	chr9q32-q33.3	9945	4.72426e-09
GFPT2	glutamine-fructose-6-phosphate transaminase 2	chr5q34-q35	2107	4.69771e-09
ETF1	eukaryotic translation termination factor 1	chr5q31.1	7124	4.69612e-09
TNF	tumor necrosis factor	chr6p21.3	27284	4.65223e-09
SULT1B1	sulfotransferase family, cytosolic, 1B, member 1	chr4q13.3	25837	4.62895e-09
RAB26	RAB26, member RAS oncogene family	chr16p13.3	8038	4.47507e-09
ADAM12	ADAM metallopeptidase domain 12	chr10q26	840	4.33942e-09
CASP7	caspase 7, apoptosis-related cysteine peptidase	chr10q25	1116	4.16489e-09
CHI3L1	chitinase 3-like 1 (cartilage glycoprotein-39)	chr1q32.1	6819	4.03348e-09
SULT1C2	sulfotransferase family, cytosolic, 1C, member 2	chr2q12.3	57466	4.02056e-09
SCAF4	SR-related CTD-associated factor 4	chr21q22.1	57447	4.01706e-09
NDRG2	NDRG family member 2	chr14q11.2	54957	3.74621e-09
TXNL4B	thioredoxin-like 4B	chr16q22.2	57535	3.66334e-09
KIAA1324	KIAA1324	chr1p13.3	7171	3.65618e-09
TPM4	tropomyosin 4	chr19p13.1	54877	3.60935e-09
ZCCHC2	zinc finger, CCHC domain containing 2	chr18q21.33	23109	3.5239e-09
DDN	dendrin	chr12q13.12	4496	3.39619e-09
MT1H	metallothionein 1H	chr16q13	3308	3.39266e-09
HSPA4	heat shock 70kDa protein 4	chr5q31.1	53407	3.30884e-09
STX18	syntaxin 18	chr4p16.3-p16.2	25793	3.23365e-09
FBXO7	F-box protein 7	chr22q12.3	10402	3.1473e-09
ST3GAL6	ST3 beta-galactoside alpha-2,3-sialyltransferase 6	chr3q12.1	23517	3.10258e-09
SKIV2L2	superkiller viralicidic activity 2-like 2 (S. cerevisiae)	chr5q11.2	6493	3.01669e-09
SIM2	single-minded family bHLH transcription factor 2	chr21q22.13	9687	2.87463e-09
GREB1	growth regulation by estrogen in breast cancer 1	chr2p25.1	10550	2.7415e-09
ARL6IP5	ADP-ribosylation factor-like 6 interacting protein 5	chr3p14	4586	2.69233e-09
MUC5AC	mucin 5AC, oligomeric mucus/gel-forming	chr11p15.5	55521	2.4628e-09
TRIM36	tripartite motif containing 36	chr5q22.3	5223	2.24777e-09
PGAM1	phosphoglycerate mutase 1 (brain)	chr10q25.3	27292	2.06817e-09
DIMT1	DIM1 dimethyladenosine transferase 1 homolog (S. cerevisiae)	chr5q12.1	79155	1.99105e-09
TNIP2	TNFAIP3 interacting protein 2	chr4p16.3	10424	1.92881e-09
PGRMC2	progesterone receptor membrane component 2	chr4q26	4047	1.817e-09
LSS	lanosterol synthase (2,3-oxidosqualene-lanosterol cyclase)	chr21q22.3	2737	1.30468e-09
GLI3	GLI family zinc finger 3	chr7p13	1495	1.2795e-09
CTNNA1	catenin (cadherin-associated protein), alpha 1, 102kDa	chr5q31.2	50805	1.2595e-09
IRX4	iroquois homeobox 4	chr5p15.3	6376	1.06819e-09
CX3CL1	chemokine (C-X3-C motif) ligand 1	chr16q13	8645	1.04199e-09
KCNK5	potassium channel, subfamily K, member 5	chr6p21	23030	1.03689e-09
KDM4B	lysine (K)-specific demethylase 4B	chr19p13.3	8534	1.00821e-09
CHST1	carbohydrate (keratan sulfate Gal-6) sulfotransferase 1	chr11p11.2	4126	9.87176e-10
MANBA	mannosidase, beta A, lysosomal	chr4q24	6439	9.59681e-10
SFTPB	surfactant protein B	chr2p12-p11.2	92689	9.41813e-10
FAM114A1	family with sequence similarity 114, member A1	chr4p14	11274	7.82319e-10
USP18	ubiquitin specific peptidase 18	chr22q11.21	831	7.56287e-10
CAST	calpastatin	chr5q15	8900	7.46392e-10
CCNA1	cyclin A1	chr13q12.3-q13	7776	7.43543e-10
ZNF236	zinc finger protein 236	chr18q22-q23	23612	7.03097e-10
PHLDA3	pleckstrin homology-like domain, family A, member 3	chr1q31	653808	6.887e-10
ZG16	zymogen granule protein 16	chr16p11.2	1176	6.34969e-10
AP3S1	adaptor-related protein complex 3, sigma 1 subunit	chr5q22	1606	6.08094e-10
DGKA	diacylglycerol kinase, alpha 80kDa	chr12q13.3	1398	5.40198e-10
CRK	v-crk avian sarcoma virus CT10 oncogene homolog	chr17p13.3	301	5.24294e-10
ANXA1	annexin A1	chr9q21.13	11188	4.78901e-10
NISCH	nischarin	chr3p21.1	586	4.69503e-10
BCAT1	branched chain amino-acid transaminase 1, cytosolic	chr12p12.1	351	4.47016e-10
APP	amyloid beta (A4) precursor protein	chr21q21.3	664	4.1192e-10
BNIP3	BCL2/adenovirus E1B 19kDa interacting protein 3	chr10q26.3	2671	3.7772e-10
GFER	growth factor, augmenter of liver regeneration	chr16p13.3-p13.12	10568	3.70511e-10
SLC34A2	solute carrier family 34 (type II sodium/phosphate contransporter), member 2	chr4p15.2	1977	3.27407e-10
EIF4E	eukaryotic translation initiation factor 4E	chr4q21-q25	178	3.16762e-10
AGL	amylo-alpha-1, 6-glucosidase, 4-alpha-glucanotransferase	chr1p21	79686 /// 161176	3.11087e-10
LINC00341 /// SYNE3	long intergenic non-protein coding RNA 341 /// spectrin repeat containing, nuclear envelope family member 3	chr14q32.13	10	2.77022e-10
NAT2	N-acetyltransferase 2 (arylamine N-acetyltransferase)	chr8p22	23705	2.35211e-10
CADM1	cell adhesion molecule 1	chr11q23.2	81849	2.28558e-10
ST6GALNAC5	ST6 (alpha-N-acetyl-neuraminyl-2,3-beta-galactosyl-1,3)-N-acetylgalactosaminide alpha-2,6-sialyltransferase 5	chr1p31.1	7366	2.25741e-10
UGT2B15	UDP glucuronosyltransferase 2 family, polypeptide B15	chr4q13	79782	1.85553e-10
LRRC31	leucine rich repeat containing 31	chr3q26.2	55740	1.77239e-10
ENAH	enabled homolog (Drosophila)	chr1q42.12	7043	1.60107e-10
TGFB3	transforming growth factor, beta 3	chr14q24	4087	1.58486e-10
SMAD2	SMAD family member 2	chr18q21.1	7074	1.26829e-10
TIAM1	T-cell lymphoma invasion and metastasis 1	chr21q22.11	9647	1.2669e-10
PPM1F	protein phosphatase, Mg2+/Mn2+ dependent, 1F	chr22q11.22	128	1.21187e-10
ADH5	alcohol dehydrogenase 5 (class III), chi polypeptide	chr4q23	23216	1.14062e-10
TBC1D1	TBC1 (tre-2/USP6, BUB2, cdc16) domain family, member 1	chr4p14	498	1.08021e-10
ATP5A1	ATP synthase, H+ transporting, mitochondrial F1 complex, alpha subunit 1, cardiac muscle	chr18q21	11006	1.0458e-10
LILRB4	leukocyte immunoglobulin-like receptor, subfamily B (with TM and ITIM domains), member 4	chr19q13.4	3275	9.57392e-11
PRMT2	protein arginine methyltransferase 2	chr21q22.3	4067	9.47793e-11
LYN	LYN proto-oncogene, Src family tyrosine kinase	chr8q13	4499	8.15947e-11
MT1M	metallothionein 1M	chr16q13	5577	7.72429e-11
PRKAR2B	protein kinase, cAMP-dependent, regulatory, type II, beta	chr7q22	56925	5.59405e-11
LXN	latexin	chr3q25.32	4059	4.75107e-11
BCAM	basal cell adhesion molecule (Lutheran blood group)	chr19q13.2	5884	4.74188e-11
RAD17	RAD17 homolog (S. pombe)	chr5q13	8671	4.09474e-11
SLC4A4	solute carrier family 4 (sodium bicarbonate cotransporter), member 4	chr4q21	2260	3.97345e-11
FGFR1	fibroblast growth factor receptor 1	chr8p11.23-p11.22	51554	3.08911e-11
ACKR4	atypical chemokine receptor 4	chr3q22	7066	2.57721e-11
THPO	thrombopoietin	chr3q27	125	1.60054e-11
ADH1B	alcohol dehydrogenase 1B (class I), beta polypeptide	chr4q23	197	1.318e-11
AHSG	alpha-2-HS-glycoprotein	chr3q27	79679	1.26899e-11
VTCN1	V-set domain containing T cell activation inhibitor 1	chr1p13.1	5873	1.16368e-11
RAB27A	RAB27A, member RAS oncogene family	chr15q15-q21.1	9444	1.14079e-11
QKI	QKI, KH domain containing, RNA binding	chr6q26	174	1.0564e-11
AFP	alpha-fetoprotein	chr4q13.3	25800	6.78518e-12
SLC39A6	solute carrier family 39 (zinc transporter), member 6	chr18q12.2	23532	6.39575e-12
PRAME	preferentially expressed antigen in melanoma	chr22q11.22	10769	5.78039e-12
PLK2	polo-like kinase 2	chr5q12.1-q13.2	1805	4.05905e-12
DPT	dermatopontin	chr1q12-q23	130	3.27373e-12
ADH6	alcohol dehydrogenase 6 (class V)	chr4q23	5144	1.33814e-12
PDE4D	phosphodiesterase 4D, cAMP-specific	chr5q12	3373	1.32765e-12
HYAL1	hyaluronoglucosaminidase 1	chr3p21.3-p21.2	3572	1.0546e-12
IL6ST	interleukin 6 signal transducer	chr5q11.2	1300	9.65569e-13
COL10A1	collagen, type X, alpha 1	chr6q21-q22	10753	5.83471e-13
CAPN9	calpain 9	chr1q42.11-q42.3	9244	5.17557e-13
CRLF1	cytokine receptor-like factor 1	chr19p12	10265	3.97697e-13
IRX5	iroquois homeobox 5	chr16q12.2	79026	2.68641e-13
AHNAK	AHNAK nucleoprotein	chr11q12.2	7849	1.04443e-13
PAX8	paired box 8	chr2q13	54825	8.1845e-14
CDHR2	cadherin-related family member 2	chr5q35.2	10103	6.54578e-14
TSPAN1	tetraspanin 1	chr1p34.1	51065	4.01911e-14
RPS27L	ribosomal protein S27-like	chr15q22.2	8857	2.3671e-14
FCGBP	Fc fragment of IgG binding protein	chr19q13.1	30827	4.56291e-16
CXXC1	CXXC finger protein 1	chr18q12	8788	7.45899e-18
DLK1	delta-like 1 homolog (Drosophila)	chr14q32	7980	3.23357e-19
